# Supplementary material for: Computing power of quantitative trait locus association mapping for haploid loci
Source: BMC Bioinformatics. 2009 Aug 23;10:261. doi: 10.1186/1471-2105-10-261 (PMC2738682; doi:10.1186/1471-2105-10-261)
Supplement: Additional file 2 — Files for compiling power-ttesthap (executable). This file containing the information needed to produce the executable that computes haploid power for a fixed sample size. [file 1471-2105-10-261-S2.tar]

Archive with 35 entries (35 files):
- cdflib.h
- dcdflib.c
- erfres.cpp
- erfresmk.cpp
- ex-cards.cpp
- ex-evol1.cpp
- ex-evol2.cpp
- ex-lotto.cpp
- ex-ran.cpp
- ex-stoc.cpp
- ex-stoc-dg.cpp
- fnchyppr.cpp
- ipmpar.c
- Makefile
- mersenne.cpp
- mother.cpp
- power-ttesthap
- rancombi.cpp
- randomc.h
- README
- stoc1.cpp
- stoc2.cpp
- stoc3.cpp
- stocc.h
- testalib.cpp
- testbino.cpp
- testfnch.cpp
- testhype.cpp
- testmfnc.cpp
- testmwnc.cpp
- testpois.cpp
- testwnch.cpp
- ttesthap.cpp
- userintf.cpp
- wnchyppr.cpp
