# Supplementary material for: Computing power of quantitative trait locus association mapping for haploid loci
Source: BMC Bioinformatics. 2009 Aug 23;10:261. doi: 10.1186/1471-2105-10-261 (PMC2738682; doi:10.1186/1471-2105-10-261)
Supplement: Additional file 2 — Files for compiling power-ttesthap (executable). This file containing the information needed to produce the executable that computes haploid power for a fixed sample size. [file 1471-2105-10-261-S2.tar › erfres.cpp]

/***************************** ERFRES.CPP **************************************
Table of residues of a certain expansion of the error function.  
These tables are used in the Laplace method for calculating Wallenius noncentral
hypergeometric distribution. Used in CWalleniusNCHypergeometric::laplace() and
CMultiWalleniusNCHypergeometric::laplace().

This file is generated by ERFRESMK.CPP. Please see the file ERFRESMK.CPP for a
detailed description. You must re-run ERFRESMK.CPP if the constants in STOCC.H
are changed.

The following constants have been used for making the tables below:
ERFRES_B =   16    (-log2 of lowest precision)
ERFRES_E =   40    (-log2 of highest precision)
ERFRES_S =    2    (step size from begin to end)
ERFRES_N =   13    (number of tables)
ERFRES_L =   48    (length of each table)

*******************************************************************************/

//number of standard deviations to integrate
extern "C" double NumSDev[ERFRES_N] = {
  4.324919041, 4.621231001, 4.900964208, 5.16657812, 5.419983175, 5.662697617, 5.895951217, 6.120756286, 6.337957755, 6.548269368, 6.752300431, 6.950575948, 7.143552034};

//tables of error function residues
extern "C" double ErfRes[ERFRES_N][ERFRES_L] = {
  // 0: precision 1.53E-05
  {1.77242680540608204400E+00, 4.42974050453076994800E-01, 5.52683719287987914000E-02, 4.57346771067359261300E-03, 
   2.80459064155823224600E-04, 1.34636065677244878500E-05, 5.21352785817798300800E-07, 1.65832271688171705300E-08, 
   4.38865717471213472100E-10, 9.76518286165874680600E-12, 1.84433013221606645200E-13, 2.98319658966723379900E-15, 
   4.16751049288581722800E-17, 5.06844293411881381200E-19, 5.40629927341885830200E-21, 5.09268600245963099700E-23, 
   4.26365286677037947600E-25, 3.19120961809492396300E-27, 2.14691825888024309100E-29, 1.30473994083903636000E-31, 
   7.19567933922698314600E-34, 3.61655672748362805300E-36, 1.66299275803871018000E-38, 7.02143932105206679000E-41, 
   2.73122271211734530800E-43, 9.81824938600123102500E-46, 3.27125155121613401700E-48, 1.01290491600297417870E-50, 
   2.92208589554240568800E-53, 7.87247562929246970200E-56, 1.98510836143160618600E-58, 4.69476368999432417500E-61, 
   1.04339442450396263710E-63, 2.18317315734482557700E-66, 4.30811606197931495800E-69, 8.03081062303437395000E-72, 
   1.41637813978528824300E-74, 2.36693694351427741600E-77, 3.75309000199992425400E-80, 5.65409397708564003600E-83, 
   8.10322084538751956300E-86, 1.10610328893385430400E-88, 1.43971150303803736000E-91, 1.78884532267880002700E-94, 
   2.12393968173898899400E-97, 2.41222807417272408400E-100, 2.62311608532487946600E-103, 2.73362126618952541200E-106},
  // 1: precision 3.81E-06
  {1.77244708953065753100E+00, 4.43074113723358004800E-01, 5.53507546366094128100E-02, 4.60063583541917741200E-03, 
   2.85265530531727983900E-04, 1.39934570721569428400E-05, 5.61234181715130108200E-07, 1.87635216633109792000E-08, 
   5.29386567604284238200E-10, 1.27170893476994027400E-11, 2.62062404027629145800E-13, 4.66479837413316034000E-15, 
   7.22069968938298529400E-17, 9.78297384753513147400E-19, 1.16744590415498861200E-20, 1.23448081765041655900E-22, 
   1.16327347874717650400E-24, 9.82084801488552519700E-27, 7.46543820883360082800E-29, 5.13361419796185362400E-31, 
   3.20726459674397306300E-33, 1.82784782995019591600E-35, 9.53819678596992509200E-38, 4.57327699736894183000E-40, 
   2.02131302843758583500E-42, 8.26035836048709995200E-45, 3.13004443753993537100E-47, 1.10264466279388735400E-49, 
   3.62016356599029098800E-52, 1.11028768672354227000E-54, 3.18789098809699663200E-57, 8.58660896411902915800E-60, 
   2.17384332055877431800E-62, 5.18219413865915035000E-65, 1.16526530012222654600E-67, 2.47552943408735877700E-70, 
   4.97637013794934320200E-73, 9.47966949394160838200E-76, 1.71361124212171341900E-78, 2.94335699587741039100E-81, 
   4.80983789654609513600E-84, 7.48676877660738410200E-87, 1.11129798477201315100E-89, 1.57475145101473103400E-92, 
   2.13251069867015016100E-95, 2.76249093386952224300E-98, 3.42653604413897348900E-101, 4.07334940102519697800E-104},
  // 2: precision 9.54E-07
  {1.77245216056180140300E+00, 4.43102496776356791100E-01, 5.53772601883593673800E-02, 4.61054749828262358400E-03, 
   2.87253302758514987700E-04, 1.42417784632842086400E-05, 5.82408831964509309600E-07, 2.00745450404117050700E-08, 
   5.91011604093749423400E-10, 1.49916022838813094600E-11, 3.29741365965300606900E-13, 6.32307780683001018100E-15, 
   1.06252674842175897800E-16, 1.57257431560311360800E-18, 2.06034642322747725700E-20, 2.40159615347654528000E-22, 
   2.50271435589313449400E-24, 2.34271631492982176000E-26, 1.97869636045309031700E-28, 1.51440731538936707000E-30, 
   1.05452976534458622500E-32, 6.70612854853490875900E-35, 3.90863249061728208500E-37, 2.09490406980039604000E-39, 
   1.03572639732910843160E-41, 4.73737271771599553200E-44, 2.01016799853191990700E-46, 7.93316727009805559200E-49, 
   2.91896910080597410900E-51, 1.00361556207253403120E-53, 3.23138481735358914000E-56, 9.76266225260763484100E-59, 
   2.77288342251948021500E-61, 7.41751660051554639600E-64, 1.87191699537047863600E-66, 4.46389809367038823800E-69, 
   1.00740435367143552990E-71, 2.15468537440631290200E-74, 4.37372804933525238000E-77, 8.43676369508201162800E-80, 
   1.54845094802349484100E-82, 2.70727577941653793200E-85, 4.51412388960109772800E-88, 7.18605932463221426200E-91, 
   1.09328719452457957600E-93, 1.59123500193816486400E-96, 2.21770259794482485600E-99, 2.96235081914900644200E-102},
  // 3: precision 2.38E-07
  {1.77245342831958737100E+00, 4.43110438095780200600E-01, 5.53855581791170228000E-02, 4.61401880234106439000E-03, 
   2.88031928895194049600E-04, 1.43505456256023050800E-05, 5.92777558091362167400E-07, 2.07920891418090254000E-08, 
   6.28701715960960909000E-10, 1.65457546101845217200E-11, 3.81394501062348919800E-13, 7.73640169798996619200E-15, 
   1.38648618664047143200E-16, 2.20377376795474051600E-18, 3.11871105901085320300E-20, 3.94509797765438339700E-22, 
   4.47871054279593642800E-24, 4.58134444141001287500E-26, 4.23915369932833545200E-28, 3.56174643985755223000E-30, 
   2.72729562179570597400E-32, 1.90986605998546816600E-34, 1.22720072734085613700E-36, 7.25829034260272865500E-39, 
   3.96321699645874596800E-41, 2.00342049456074966200E-43, 9.40055798441764717800E-46, 4.10462275003981738400E-48, 
   1.67166813346582579800E-50, 6.36422340874443565900E-53, 2.26969100679582421400E-55, 7.59750937838053600600E-58, 
   2.39149482673471882600E-60, 7.09134153544718378800E-63, 1.98415128824311335000E-65, 5.24683837588056156800E-68, 
   1.31326161465641387500E-70, 3.11571024962460536800E-73, 7.01627137211411880000E-76, 1.50162731270605666400E-78, 
   3.05816530510335364700E-81, 5.93355048535012188600E-84, 1.09802441010335521600E-86, 1.94008240128183308800E-89, 
   3.27631821921541675800E-92, 5.29343480369738200400E-95, 8.19001419434114020600E-98, 1.21456436757992622700E-100},
  // 4: precision 5.96E-08
  {1.77245374525903386300E+00, 4.43112635580628681700E-01, 5.53880993417431935600E-02, 4.61519508177347361400E-03, 
   2.88323830371235781500E-04, 1.43956506488931199600E-05, 5.97533121516696046900E-07, 2.11560073234896927000E-08, 
   6.49836113541376862800E-10, 1.75091216044688314800E-11, 4.16782737060155846600E-13, 8.80643257335436424800E-15, 
   1.65748420791207225100E-16, 2.78707349086274968000E-18, 4.19899868515935354900E-20, 5.68498078698629510200E-22, 
   6.93816222596422139400E-24, 7.65747618996655475200E-26, 7.66779861336649418200E-28, 6.98905143723583695400E-30, 
   5.81737537190421990800E-32, 4.43568540037466870600E-34, 3.10768227888207447300E-36, 2.00640852664381818400E-38, 
   1.19706367104711013300E-40, 6.61729939738396217600E-43, 3.39784063694262711800E-45, 1.62450416252839296200E-47, 
   7.24798161653719932800E-50, 3.02428684730111423300E-52, 1.18255348374176440700E-54, 4.34156802253088795200E-57, 
   1.49931575039307549400E-59, 4.87879082698754128200E-62, 1.49836511723882777600E-64, 4.34998243416684050900E-67, 
   1.19554618884894856000E-69, 3.11506828608539767000E-72, 7.70504604851319512900E-75, 1.81153231245726529100E-77, 
   4.05332288179748454100E-80, 8.64127160751002389800E-83, 1.75723563299790750600E-85, 3.41217779987510142000E-88, 
   6.33324341504830543600E-91, 1.12470466360665277900E-93, 1.91282818505057981800E-96, 3.11838272111119088500E-99},
  // 5: precision 1.49E-08
  {1.77245382449389548700E+00, 4.43113238150016054000E-01, 5.53888635367372804600E-02, 4.61558298326459057200E-03, 
   2.88429374592283566800E-04, 1.44135302457832808700E-05, 5.99599530816354110000E-07, 2.13293263207088596800E-08, 
   6.60866899904610148200E-10, 1.80600922150303605400E-11, 4.38957621672449876700E-13, 9.54096365498724593600E-15, 
   1.86125270560486321400E-16, 3.26743200260750243300E-18, 5.17322947745786073000E-20, 7.40303709577309752000E-22, 
   9.59703297362487960100E-24, 1.12979041959758568400E-25, 1.21090586780714120800E-27, 1.18477600671972569200E-29, 
   1.06110784945102789800E-31, 8.72301430014194580800E-34, 6.59978694597213862400E-36, 4.60782503988683505400E-38, 
   2.97629996764696360400E-40, 1.78296967476668997800E-42, 9.92947813649120231300E-45, 5.15238281451496107200E-47, 
   2.49648080941516617600E-49, 1.13183145876711695200E-51, 4.81083885812771760200E-54, 1.92068525483444959800E-56, 
   7.21538203720691761200E-59, 2.55484244329461795400E-61, 8.54021947322263940200E-64, 2.69922457940407460300E-66, 
   8.07806757099831088400E-69, 2.29233505413233278200E-71, 6.17627451352383776600E-74, 1.58198519435517862400E-76, 
   3.85682833066898009900E-79, 8.96007783937447061800E-82, 1.98575880907873828900E-84, 4.20275001914011054200E-87, 
   8.50301055680340658200E-90, 1.64613519849643900900E-92, 3.05222294684008316300E-95, 5.42516704506242119200E-98},
  // 6: precision 3.73E-09
  {1.77245384430261089200E+00, 4.43113402125597019200E-01, 5.53890898808651020700E-02, 4.61570802060252211600E-03, 
   2.88466397094702578100E-04, 1.44203545983349722400E-05, 6.00457657669759309400E-07, 2.14076280553580130200E-08, 
   6.66287908992827087900E-10, 1.83546080772263722600E-11, 4.51849203153760888400E-13, 1.00053478654150626250E-14, 
   2.00133542358651377800E-16, 3.62647881190865840300E-18, 5.96489800325831839200E-20, 8.92069144951359438200E-22, 
   1.21499978844978062400E-23, 1.50969159775091919100E-25, 1.71458470816131592700E-27, 1.78354149193378771000E-29, 
   1.70298947555869630200E-31, 1.49600537831395400600E-33, 1.21186208172570666700E-35, 9.07362642179266008600E-38, 
   6.29382543478586469600E-40, 4.05352760000606626000E-42, 2.42933889358226154400E-44, 1.35768914148821438100E-46, 
   7.09017160688256911600E-49, 3.46664168532600651800E-51, 1.58991153690202909500E-53, 6.85218984466549798200E-56, 
   2.77986852228382907500E-58, 1.06333492956411188200E-60, 3.84102521375678317000E-63, 1.31221496031384552800E-65, 
   4.24584095965170648000E-68, 1.30291378525223696900E-70, 3.79687911940099574200E-73, 1.05205378465263412500E-75, 
   2.77502269989758744900E-78, 6.97601832816401403200E-81, 1.67315109709482392200E-83, 3.83268665565667928900E-86, 
   8.39358376033290752000E-89, 1.75907817494562062400E-91, 3.53115954806899335200E-94, 6.79562013989671425000E-97},
  // 7: precision 9.31E-10
  {1.77245384925478974400E+00, 4.43113446460012284000E-01, 5.53891560601252504200E-02, 4.61574755288994634700E-03, 
   2.88479053368568788400E-04, 1.44228769021976818600E-05, 6.00800544645992949800E-07, 2.14414502554089331400E-08, 
   6.68819005926294320800E-10, 1.85032367193584636900E-11, 4.58880445172944815400E-13, 1.02790650461108873560E-14, 
   2.09055796622121955200E-16, 3.87357904265687446300E-18, 6.55355746022352119400E-20, 1.01398465283490267200E-21, 
   1.43654532753298842400E-23, 1.86580454392148962200E-25, 2.22454554378132065200E-27, 2.43828788210971585600E-29, 
   2.46099438567553070000E-31, 2.29136593939231572900E-33, 1.97178483051357608300E-35, 1.57129911859150760300E-37, 
   1.16187715309016251400E-39, 7.98791034830625946600E-42, 5.11610271388176540200E-44, 3.05861085454619325800E-46, 
   1.71006575230074253400E-48, 8.95787473757552059200E-51, 4.40426750636187741200E-53, 2.03593329808165663200E-55, 
   8.86319619094250260800E-58, 3.63949556302483252000E-60, 1.41180525527432472100E-62, 5.18110448656726197600E-65, 
   1.80130976146235507900E-67, 5.94089489436009998000E-70, 1.86108901096460881000E-72, 5.54453617603266634800E-75, 
   1.57273231131712670500E-77, 4.25229555550383344000E-80, 1.09708064410784368000E-82, 2.70363777400980301400E-85, 
   6.37064773173804957600E-88, 1.43666982549400138800E-90, 3.10359876850474266200E-93, 6.42822304267944541900E-96},
  // 8: precision 2.33E-10
  {1.77245385049283445600E+00, 4.43113458380306853400E-01, 5.53891751960330686200E-02, 4.61575984524613369300E-03, 
   2.88483285115404915700E-04, 1.44237837119469849000E-05, 6.00933085215778545800E-07, 2.14555059613473259000E-08, 
   6.69949807134525424700E-10, 1.85746173246056176400E-11, 4.62510251141501895600E-13, 1.04309449728125451550E-14, 
   2.14376794695367282400E-16, 4.03195345507914206800E-18, 6.95901230873262760600E-20, 1.10422005968960415700E-21, 
   1.61274044622451622200E-23, 2.17010646570190394600E-25, 2.69272585719737993500E-27, 3.08406442023150341400E-29, 
   3.26412756902204044100E-31, 3.19659762892894327800E-33, 2.90079234489442113000E-35, 2.44307440922101839900E-37, 
   1.91280099578638699700E-39, 1.39463784147443818800E-41, 9.48568383329895892700E-44, 6.02906080392955580400E-46, 
   3.58720420688290561300E-48, 2.00136767763554841800E-50, 1.04877885428425423540E-52, 5.17045929753308956200E-55, 
   2.40183088534749939500E-57, 1.05288434613857573000E-59, 4.36191374659545444200E-62, 1.71017740178796946700E-64, 
   6.35417287308090154000E-67, 2.24023617204667066100E-69, 7.50388817892399787300E-72, 2.39087016939309798700E-74, 
   7.25439736654156264700E-77, 2.09846227207024494800E-79, 5.79315651373498761100E-82, 1.52786617607871741100E-84, 
   3.85332605389629328300E-87, 9.30196261538477647000E-90, 2.15126632809118648300E-92, 4.77058936290696223500E-95},
  // 9: precision 5.82E-11
  {1.77245385080234563500E+00, 4.43113461569894215700E-01, 5.53891806760746538300E-02, 4.61576361260268991600E-03, 
   2.88484673044866409200E-04, 1.44241019771415521500E-05, 6.00982861902849871600E-07, 2.14611541966231908200E-08, 
   6.70435999307504633400E-10, 1.86074527008731886600E-11, 4.64296589104966284700E-13, 1.05109058078120195880E-14, 
   2.17373506425627932200E-16, 4.12736258800510237200E-18, 7.22027572389545573000E-20, 1.16641031427122158000E-21, 
   1.74261574594878846800E-23, 2.40999131874158664000E-25, 3.08741471404781296800E-27, 3.66622899027160893300E-29, 
   4.03832398444680182100E-31, 4.12964092806000764200E-33, 3.92459969957984993300E-35, 3.47023698321199047400E-37, 
   2.85870037656881575800E-39, 2.19701222983622897200E-41, 1.57757442199878062800E-43, 1.05998290283581317870E-45, 
   6.67461794578944750100E-48, 3.94493775265477963400E-50, 2.19180590286711897200E-52, 1.14647284342367091100E-54, 
   5.65409064942635909000E-57, 2.63281413190197920300E-59, 1.15914855705146421000E-61, 4.83173813806023163900E-64, 
   1.90931412007029721900E-66, 7.16152712238209948300E-69, 2.55277823724126351900E-71, 8.65775632882397637500E-74, 
   2.79685049229469435800E-76, 8.61535752145576873700E-79, 2.53319381071928112300E-81, 7.11686161831786026200E-84, 
   1.91227899461300469000E-86, 4.91879425560043181900E-89, 1.21226578717106016000E-91, 2.86511260628508142200E-94},
  // 10: precision 1.46E-11
  {1.77245385087972342800E+00, 4.43113462419744630200E-01, 5.53891822321947835700E-02, 4.61576475266972634100E-03, 
   2.88485120632836570100E-04, 1.44242113476668549100E-05, 6.01001089101483108200E-07, 2.14633579957941871400E-08, 
   6.70638121912630560800E-10, 1.86219965341716152100E-11, 4.65139560168398521100E-13, 1.05511053035457485150E-14, 
   2.18978467579008781700E-16, 4.18179627467181890600E-18, 7.37905600609363562400E-20, 1.20666925770415139000E-21, 
   1.83216676939141016100E-23, 2.58616160243870388400E-25, 3.39612594393133643000E-27, 4.15117456105401982300E-29, 
   4.72512355800254106200E-31, 5.01108411105699264300E-33, 4.95452692086540934200E-35, 4.57052259669118191500E-37, 
   3.93757613394119041600E-39, 3.17143225730425447800E-41, 2.39087136989889684400E-43, 1.68918677399352864600E-45, 
   1.11992962513487784300E-47, 6.97720003652956407000E-50, 4.09017183052803247800E-52, 2.25925194899934230000E-54, 
   1.17743902383784437300E-56, 5.79751618317805258800E-59, 2.70049127204827368400E-61, 1.19150157862632851000E-63, 
   4.98581510751975724600E-66, 1.98102566456273457700E-68, 7.48277410614888503600E-71, 2.68994458637406843000E-73, 
   9.21308680313745922900E-76, 3.00957175301701607000E-78, 9.38604174484261857600E-81, 2.79745691952436047200E-83, 
   7.97548757616816228000E-86, 2.17700350714256603000E-88, 5.69442820814374326200E-91, 1.42855756885812751800E-93},
  // 11: precision 3.64E-12
  {1.77245385089906787700E+00, 4.43113462645337308000E-01, 5.53891826707801996000E-02, 4.61576509382801447000E-03, 
   2.88485262834342722100E-04, 1.44242482379506758200E-05, 6.01007615943023924400E-07, 2.14641957411498484200E-08, 
   6.70719685646245707700E-10, 1.86282265411023575000E-11, 4.65522856702499667400E-13, 1.05705070352080171380E-14, 
   2.19800647930093079100E-16, 4.21139261151871749000E-18, 7.47068213693802656400E-20, 1.23132525686457329000E-21, 
   1.89037080673535316000E-23, 2.70767450402634975900E-25, 3.62208731605653583200E-27, 4.52783644780645903400E-29, 
   5.29116794891083221600E-31, 5.78191926529856774600E-33, 5.91019131357709915300E-35, 5.65375339320520942200E-37, 
   5.06448494950527399600E-39, 4.25125004489814020300E-41, 3.34702040997479327500E-43, 2.47392597585772167100E-45, 
   1.71856809642179370600E-47, 1.12329116466680264100E-49, 6.91635006957699099400E-52, 4.01648185933072044700E-54, 
   2.20256743728563483200E-56, 1.14197705850825122000E-58, 5.60474946818590333800E-61, 2.60701847612354797700E-63, 
   1.15061401831998511400E-65, 4.82402847794291118400E-68, 1.92339714685666953300E-70, 7.30092195189691915600E-73, 
   2.64114863236683700200E-75, 9.11500639536260716600E-78, 3.00399043312000082200E-80, 9.46306767642663343000E-83, 
   2.85205432245625504600E-85, 8.23120145271503093200E-88, 2.27678649791096140000E-90, 6.04082678746563674000E-93},
  // 12: precision 9.09E-13
  {1.77245385090390399000E+00, 4.43113462705021723200E-01, 5.53891827935733966800E-02, 4.61576519490408572200E-03, 
   2.88485307416075940900E-04, 1.44242604760223605000E-05, 6.01009907022372119900E-07, 2.14645068933581115800E-08, 
   6.70751738699247757000E-10, 1.86308168994678478700E-11, 4.65691470353760117700E-13, 1.05795367138350319200E-14, 
   2.20205466324054638500E-16, 4.22680889851439179400E-18, 7.52117118137557251000E-20, 1.24569747014608843200E-21, 
   1.92626007811754286900E-23, 2.78693040917777943300E-25, 3.77798094465194860200E-27, 4.80270052176922369800E-29, 
   5.72806202403284098500E-31, 6.41118455649104110000E-33, 6.73530071235990996000E-35, 6.64287180769401900600E-37, 
   6.15272463485746774200E-39, 5.35401292372264035500E-41, 4.37964050507321407500E-43, 3.37013878900376065400E-45, 
   2.44151902553507999600E-47, 1.66674472552984171500E-49, 1.07324838386391679300E-51, 6.52532932562465070600E-54, 
   3.75007759408864456600E-56, 2.03933010598440151000E-58, 1.05056269424470639500E-60, 5.13240427502016103000E-63, 
   2.38044205354512290600E-65, 1.04929890842558070320E-67, 4.40052237815903136000E-70, 1.75760526644875492000E-72, 
   6.69249991110777975200E-75, 2.43182093294000139800E-77, 8.44044451319186471300E-80, 2.80086205952805676200E-82, 
   8.89407469263960473600E-85, 2.70501913533005623200E-87, 7.88617413146613817400E-90, 2.20568290007963387700E-92}};
