# Supplementary material for: Computing power of quantitative trait locus association mapping for haploid loci
Source: BMC Bioinformatics. 2009 Aug 23;10:261. doi: 10.1186/1471-2105-10-261 (PMC2738682; doi:10.1186/1471-2105-10-261)
Supplement: Additional file 2 — Files for compiling power-ttesthap (executable). This file containing the information needed to produce the executable that computes haploid power for a fixed sample size. [file 1471-2105-10-261-S2.tar › ex-evol2.cpp]

/*************************** EX-EVOL2.CPP ******************* AgF 2001-11-11 *
*                                                                            *
* Example showing how to simulate biological evolution using the library     *
* of non-uniform random number generators.                                   *
*                                                                            *
* This model simulates evolution at a bi-allelic Mendelian locus with        *
* discreete non-overlapping generations.                                     *
*                                                                            *
* The ab locus can contain genes a and b. In the initial state, all          *
* individuals have genotype (a,a).                                           *
* Gene b can be recessive or dominant or partially dominant.                 *
*                                                                            *
* Selection takes place in the form of differential fertility, not           *
* differential survival. The selective advantage of father and mother can    *
* be added or multiplied.                                                    *
*                                                                            *
* Instructions:                                                              *
* Set the parameters to the desired values. The parameters are defined at    *
* "Define parameters" below. Compile for console mode. The necessary source  *
* files are contained in evolc.zip. Run the compiled program.                *
* Further description in the file evolc.htm.                                 *
*                                                                            *
* � 2002 Agner Fog. GNU General Public License www.gnu.org/copyleft/gpl.html *
*****************************************************************************/

#include <time.h>                      // define time()
#include "randomc.h"                   // define classes for random number generators
#include "mersenne.cpp"                // code for random number generator
#define RANDOM_GENERATOR TRandomMersenne // define which random number generator to use
#include "stocc.h"                     // define random library classes
#include "stoc1.cpp"                   // random library source code
#include "userintf.cpp"                // define system specific user interface


//-----------------------------------------------------------------------------
// Function SplitIntoGenotypes
//-----------------------------------------------------------------------------
void SplitIntoGenotypes(int32 * genotypes, int32 * genes, StochasticLib1 & stoc) {
  // split gene pool into (a,a), (a,b) and (b,b) genotypes
  // parameters:
  // genotypes:       output. array with 3 places. 
  //                  gets number of (a,a), (a,b), and (b,b) genotypes, respectively
  // genes:           gene pool. array with 2 places
  // stoc:            random library
  
  int32 g;            // total number of genes
  int32 na_;          // number of individuals with gene a on first place

  g = genes[0] + genes[1];
  na_ = stoc.Hypergeometric(g/2, genes[0], g);
  genotypes[0] = stoc.Hypergeometric(na_, genes[0] - na_, g/2);
  genotypes[1] = genes[0] - 2*genotypes[0];
  genotypes[2] = g/2 - genotypes[0] - genotypes[1];}
  

//-----------------------------------------------------------------------------
// function BreedingSuccess
//-----------------------------------------------------------------------------
int BreedingSuccess(double * ChildGenotypes, int32 * FathersGenotypes, 
  int32 * MothersGenotypes, double * Selection, int Mul) {
  // Calculate the probability of each child genotype from the parent genotypes.
  // Genotypes are: 
  // 0 = (a,a)
  // 1 = (a,b)
  // 2 = (b,b)
  // Parameters:
  // ChildGenotypes:   Results. The relative probability of each genotype in children.
  // FathersGenotypes: The number of male parents of each genotype
  // MothersGenotypes: The number of female parents of each genotype
  // Selection:        The selection coefficient in favor of each genotype
  // Mul:              0 if fitness of father and mother is added,
  //                   1 if fitness of father and mother is multiplied.
  // return value:     1 if success, 0 if no parents of one sex
  
  int i, j;
  double f;

  for (i=0; i<3; i++) ChildGenotypes[i] = 0;

  for (i=0; i<3; i++) {
    for (j=i; j<3; j++) {
      // compute for father with genotype i and mother with genotype j and 
      // vice versa.      
      // compute fitness of pair
      if (Mul) {
        f = (1. + Selection[i]) * (1. + Selection[j]);}
      else {
        f = 1. + Selection[i] + Selection[j];}
      // multiply with probability of mating between i and j or j and i.
      if (i == j) {
        f *= (double)FathersGenotypes[i] * MothersGenotypes[i];}
      else {
        f *= (double)FathersGenotypes[i] * MothersGenotypes[j]
           + (double)FathersGenotypes[j] * MothersGenotypes[i];}

      // probability of each child genotype from i,j pair
      switch(3*i+j) {
      case 3*0+0:   // (a,a) x (a,a) -> (a,a)
        ChildGenotypes[0] += 4*f; 
        break;
      case 3*0+1:   // (a,a) x (a,b) -> (a,a) or (a,b)
        ChildGenotypes[0] += 2*f; 
        ChildGenotypes[1] += 2*f; 
        break;
      case 3*0+2:   // (a,a) x (b,b) -> (a,b)
        ChildGenotypes[1] += 4*f; 
        break;
      case 3*1+1:   // (a,b) x (a,b) -> (a,a) + 2(a,b) + (b,b)
        ChildGenotypes[0] += f; 
        ChildGenotypes[1] += 2*f; 
        ChildGenotypes[2] += f; 
        break;
      case 3*1+2:   // (a,b) x (b,b) -> (a,b) or (b,b)
        ChildGenotypes[1] += 2*f; 
        ChildGenotypes[2] += 2*f; 
        break;
      case 3*2+2:   // (b,b) x (b,b) -> (b,b)
        ChildGenotypes[2] += 4*f;
        break;
      }}}
  for (i=0, f=0; i<3; i++) f += ChildGenotypes[i];
  return f != 0;}
        

//-----------------------------------------------------------------------------
// main  
//-----------------------------------------------------------------------------
int main() {

  //---------------------------------------------------------------------------
  // Define parameters
  // You may change these parameters:
  //---------------------------------------------------------------------------
  int32 PopulationSize = 100;          // initial population size
  double MutationRate = 1.E-5;         // mutation rate
  double GrowthRate = 1.10;            // unrestrained growth rate
  int32 CarryingCapacity = 100000;     // maximum number of individuals in habitat
  double CapacityDeviation = 1000;     // standard deviation of max individuals
  double SelectionCoefficient = 0.1;   // coefficient of selection in favor of B over A
  double Dominance = 0.5;              // 0 if gene a dominant,
                                       // 1 if gene b dominant,
                                       // between 0 and 1 if partial dominance
  int Mul = 1;                         // 0 if fitness of father and mother is added
                                       // 1 if fitness of father and mother is multiplied
  double SexRatio = 0.5;               // fraction of males
  int32 Generations = 4000;            // number of generations to simulate

  //---------------------------------------------------------------------------
  // other declarations
  //---------------------------------------------------------------------------
  // make random library
  int32 seed = (int32)time(0);         // random seed
  StochasticLib1 sto(seed);            // make instance of random library

  // other variables
  int32 ParentGenePool[2];             // number of genes a and b
  int32 ChildGenePool[2];              // gene pool of child generation
  int32 GenerationNumber;              // generation number
  int32 Mutations;                     // forward - backwards mutations
  int32 Children;                      // number of individuals in child population
  int32 MaxPopulation;                 // maximum population size
  int32 GenotypesFemales[3];           // genotypes (a,a), (a,b), and (b,b)
  int32 GenotypesMales[3];             // same, males only
  int32 GenotypesChildren[3];          // same, children
  double ChildProb[3];                 // probability distribution of child genotypes
  double GenoSelection[3];             // selection coefficient of each genotype
  int32 OutputPeriod;                  // period between outputs
  int32 i;                             // loop counter

  //---------------------------------------------------------------------------
  // initializations
  //---------------------------------------------------------------------------
  // compute selection coefficients
  GenoSelection[0] = 0;
  GenoSelection[1] = SelectionCoefficient * Dominance;
  GenoSelection[2] = SelectionCoefficient;

  // make initial gene pool
  ParentGenePool[0] = 2*PopulationSize;
  ParentGenePool[1] = 0;

  // Prepare output
  OutputPeriod = Generations / 20;
  printf("generation     gene a    gene b");
  printf("\n  %8i   %8li  %8li", 0, ParentGenePool[0], ParentGenePool[1]);

  //---------------------------------------------------------------------------
  // Generation loop
  //---------------------------------------------------------------------------
  for (GenerationNumber = 1; GenerationNumber <= Generations; GenerationNumber++) {

    // mutation
    Mutations = sto.Binomial(ParentGenePool[0], MutationRate) 
              - sto.Binomial(ParentGenePool[1], MutationRate);
    ParentGenePool[0] -= Mutations;
    ParentGenePool[1] += Mutations;

    // split parent gene pool into (a,a), (a,b) and (b,b) genotypes
    SplitIntoGenotypes(GenotypesFemales, ParentGenePool, sto);

    // split into males and females
    for (i=0; i<3; i++) {
      GenotypesMales[i] = sto.Binomial(GenotypesFemales[i], SexRatio);
      GenotypesFemales[i] -= GenotypesMales[i];}

    // breeding potential. Poisson or normal distribution
    Children = sto.Poisson(PopulationSize * GrowthRate);

    // limit population size
    PopulationSize = Children;
    MaxPopulation = (int32)sto.Normal(CarryingCapacity, CapacityDeviation); 
    if (MaxPopulation < 0) MaxPopulation = 0;
    if (PopulationSize > MaxPopulation) PopulationSize = MaxPopulation;
    
    // differential fertility
    i = BreedingSuccess(ChildProb, GenotypesMales, GenotypesFemales, GenoSelection, Mul);
    if (!i) {
      // no offspring because all parents are of same sex
      break;}
    
    // Breed. Child genotypes follows multinomial distribution
    sto.Multinomial(GenotypesChildren, ChildProb, PopulationSize, 3);

    // new gene pool
    ChildGenePool[0] = GenotypesChildren[0]*2 + GenotypesChildren[1];
    ChildGenePool[1] = GenotypesChildren[1] + GenotypesChildren[2]*2;

    // generation shift
    ParentGenePool[0] = ChildGenePool[0];
    ParentGenePool[1] = ChildGenePool[1];

    // Output
    if (GenerationNumber % OutputPeriod == 0) {
      printf("\n  %8li   %8li  %8li",
      GenerationNumber, ParentGenePool[0], ParentGenePool[1]);
      if (PopulationSize == 0) break;}

    //-------------------------------------------------------------------------
    // end of generation loop
    //-------------------------------------------------------------------------
    }

  EndOfProgram();                      // system-specific exit code
  return 0;}
