# Supplementary material for: Computing power of quantitative trait locus association mapping for haploid loci
Source: BMC Bioinformatics. 2009 Aug 23;10:261. doi: 10.1186/1471-2105-10-261 (PMC2738682; doi:10.1186/1471-2105-10-261)
Supplement: Additional file 2 — Files for compiling power-ttesthap (executable). This file containing the information needed to produce the executable that computes haploid power for a fixed sample size. [file 1471-2105-10-261-S2.tar › ipmpar.c]

int ipmpar(int*);
/*
-----------------------------------------------------------------------
 
     IPMPAR PROVIDES THE INTEGER MACHINE CONSTANTS FOR THE COMPUTER
     THAT IS USED. IT IS ASSUMED THAT THE ARGUMENT I IS AN INTEGER
     HAVING ONE OF THE VALUES 1-10. IPMPAR(I) HAS THE VALUE ...
 
  INTEGERS.
 
     ASSUME INTEGERS ARE REPRESENTED IN THE N-DIGIT, BASE-A FORM
 
               SIGN ( X(N-1)*A**(N-1) + ... + X(1)*A + X(0) )
 
               WHERE 0 .LE. X(I) .LT. A FOR I=0,...,N-1.
 
     IPMPAR(1) = A, THE BASE.
 
     IPMPAR(2) = N, THE NUMBER OF BASE-A DIGITS.
 
     IPMPAR(3) = A**N - 1, THE LARGEST MAGNITUDE.
 
  FLOATING-POINT NUMBERS.
 
     IT IS ASSUMED THAT THE SINGLE AND DOUBLE PRECISION FLOATING
     POINT ARITHMETICS HAVE THE SAME BASE, SAY B, AND THAT THE
     NONZERO NUMBERS ARE REPRESENTED IN THE FORM
 
               SIGN (B**E) * (X(1)/B + ... + X(M)/B**M)
 
               WHERE X(I) = 0,1,...,B-1 FOR I=1,...,M,
               X(1) .GE. 1, AND EMIN .LE. E .LE. EMAX.
 
     IPMPAR(4) = B, THE BASE.
 
  SINGLE-PRECISION
 
     IPMPAR(5) = M, THE NUMBER OF BASE-B DIGITS.
 
     IPMPAR(6) = EMIN, THE SMALLEST EXPONENT E.
 
     IPMPAR(7) = EMAX, THE LARGEST EXPONENT E.
 
  DOUBLE-PRECISION
 
     IPMPAR(8) = M, THE NUMBER OF BASE-B DIGITS.
 
     IPMPAR(9) = EMIN, THE SMALLEST EXPONENT E.
 
     IPMPAR(10) = EMAX, THE LARGEST EXPONENT E.
 
-----------------------------------------------------------------------
 
     TO DEFINE THIS FUNCTION FOR THE COMPUTER BEING USED REMOVE
     THE COMMENT DELIMITORS FROM THE DEFINITIONS DIRECTLY BELOW THE NAME
     OF THE MACHINE
 
-----------------------------------------------------------------------
 
     IPMPAR IS AN ADAPTATION OF THE FUNCTION I1MACH, WRITTEN BY
     P.A. FOX, A.D. HALL, AND N.L. SCHRYER (BELL LABORATORIES).
     IPMPAR WAS FORMED BY A.H. MORRIS (NSWC). THE CONSTANTS ARE
     FROM BELL LABORATORIES, NSWC, AND OTHER SOURCES.
 
-----------------------------------------------------------------------
     .. Scalar Arguments ..
*/
int ipmpar(int *i)
{
static int imach[11];
static int ipmpar;
/*     MACHINE CONSTANTS FOR AMDAHL MACHINES. */
/*
   imach[1] = 2;
   imach[2] = 31;
   imach[3] = 2147483647;
   imach[4] = 16;
   imach[5] = 6;
   imach[6] = -64;
   imach[7] = 63;
   imach[8] = 14;
   imach[9] = -64;
   imach[10] = 63;
*/
/*     MACHINE CONSTANTS FOR THE AT&T 3B SERIES, AT&T
       PC 7300, AND AT&T 6300. */
/*
   imach[1] = 2;
   imach[2] = 31;
   imach[3] = 2147483647;
   imach[4] = 2;
   imach[5] = 24;
   imach[6] = -125;
   imach[7] = 128;
   imach[8] = 53;
   imach[9] = -1021;
   imach[10] = 1024;
*/
/*     MACHINE CONSTANTS FOR THE BURROUGHS 1700 SYSTEM. */
/*
   imach[1] = 2;
   imach[2] = 33;
   imach[3] = 8589934591;
   imach[4] = 2;
   imach[5] = 24;
   imach[6] = -256;
   imach[7] = 255;
   imach[8] = 60;
   imach[9] = -256;
   imach[10] = 255;
*/
/*     MACHINE CONSTANTS FOR THE BURROUGHS 5700 SYSTEM. */
/*
   imach[1] = 2;
   imach[2] = 39;
   imach[3] = 549755813887;
   imach[4] = 8;
   imach[5] = 13;
   imach[6] = -50;
   imach[7] = 76;
   imach[8] = 26;
   imach[9] = -50;
   imach[10] = 76;
*/
/*     MACHINE CONSTANTS FOR THE BURROUGHS 6700/7700 SYSTEMS. */
/*
   imach[1] = 2;
   imach[2] = 39;
   imach[3] = 549755813887;
   imach[4] = 8;
   imach[5] = 13;
   imach[6] = -50;
   imach[7] = 76;
   imach[8] = 26;
   imach[9] = -32754;
   imach[10] = 32780;
*/
/*     MACHINE CONSTANTS FOR THE CDC 6000/7000 SERIES
       60 BIT ARITHMETIC, AND THE CDC CYBER 995 64 BIT
       ARITHMETIC (NOS OPERATING SYSTEM). */
/*
   imach[1] = 2;
   imach[2] = 48;
   imach[3] = 281474976710655;
   imach[4] = 2;
   imach[5] = 48;
   imach[6] = -974;
   imach[7] = 1070;
   imach[8] = 95;
   imach[9] = -926;
   imach[10] = 1070;
*/
/*     MACHINE CONSTANTS FOR THE CDC CYBER 995 64 BIT
       ARITHMETIC (NOS/VE OPERATING SYSTEM). */
/*
   imach[1] = 2;
   imach[2] = 63;
   imach[3] = 9223372036854775807;
   imach[4] = 2;
   imach[5] = 48;
   imach[6] = -4096;
   imach[7] = 4095;
   imach[8] = 96;
   imach[9] = -4096;
   imach[10] = 4095;
*/
/*     MACHINE CONSTANTS FOR THE CRAY 1, XMP, 2, AND 3. */
/*
   imach[1] = 2;
   imach[2] = 63;
   imach[3] = 9223372036854775807;
   imach[4] = 2;
   imach[5] = 47;
   imach[6] = -8189;
   imach[7] = 8190;
   imach[8] = 94;
   imach[9] = -8099;
   imach[10] = 8190;
*/
/*     MACHINE CONSTANTS FOR THE DATA GENERAL ECLIPSE S/200. */
/*
   imach[1] = 2;
   imach[2] = 15;
   imach[3] = 32767;
   imach[4] = 16;
   imach[5] = 6;
   imach[6] = -64;
   imach[7] = 63;
   imach[8] = 14;
   imach[9] = -64;
   imach[10] = 63;
*/
/*     MACHINE CONSTANTS FOR THE HARRIS 220. */
/*
   imach[1] = 2;
   imach[2] = 23;
   imach[3] = 8388607;
   imach[4] = 2;
   imach[5] = 23;
   imach[6] = -127;
   imach[7] = 127;
   imach[8] = 38;
   imach[9] = -127;
   imach[10] = 127;
*/
/*     MACHINE CONSTANTS FOR THE HONEYWELL 600/6000
       AND DPS 8/70 SERIES. */
/*
   imach[1] = 2;
   imach[2] = 35;
   imach[3] = 34359738367;
   imach[4] = 2;
   imach[5] = 27;
   imach[6] = -127;
   imach[7] = 127;
   imach[8] = 63;
   imach[9] = -127;
   imach[10] = 127;
*/
/*     MACHINE CONSTANTS FOR THE HP 2100
       3 WORD DOUBLE PRECISION OPTION WITH FTN4 */
/*
   imach[1] = 2;
   imach[2] = 15;
   imach[3] = 32767;
   imach[4] = 2;
   imach[5] = 23;
   imach[6] = -128;
   imach[7] = 127;
   imach[8] = 39;
   imach[9] = -128;
   imach[10] = 127;
*/
/*     MACHINE CONSTANTS FOR THE HP 2100
       4 WORD DOUBLE PRECISION OPTION WITH FTN4 */
/*
   imach[1] = 2;
   imach[2] = 15;
   imach[3] = 32767;
   imach[4] = 2;
   imach[5] = 23;
   imach[6] = -128;
   imach[7] = 127;
   imach[8] = 55;
   imach[9] = -128;
   imach[10] = 127;
*/
/*     MACHINE CONSTANTS FOR THE HP 9000. */
/*
   imach[1] = 2;
   imach[2] = 31;
   imach[3] = 2147483647;
   imach[4] = 2;
   imach[5] = 24;
   imach[6] = -126;
   imach[7] = 128;
   imach[8] = 53;
   imach[9] = -1021;
   imach[10] = 1024;
*/
/*     MACHINE CONSTANTS FOR THE IBM 360/370 SERIES,
       THE ICL 2900, THE ITEL AS/6, THE XEROX SIGMA
       5/7/9 AND THE SEL SYSTEMS 85/86. */
/*
   imach[1] = 2;
   imach[2] = 31;
   imach[3] = 2147483647;
   imach[4] = 16;
   imach[5] = 6;
   imach[6] = -64;
   imach[7] = 63;
   imach[8] = 14;
   imach[9] = -64;
   imach[10] = 63;
*/
/*     MACHINE CONSTANTS FOR THE IBM PC. */
/*
   imach[1] = 2;
   imach[2] = 31;
   imach[3] = 2147483647;
   imach[4] = 2;
   imach[5] = 24;
   imach[6] = -125;
   imach[7] = 128;
   imach[8] = 53;
   imach[9] = -1021;
   imach[10] = 1024;
*/
/*     MACHINE CONSTANTS FOR THE MACINTOSH II - ABSOFT
       MACFORTRAN II. */
/*
   imach[1] = 2;
   imach[2] = 31;
   imach[3] = 2147483647;
   imach[4] = 2;
   imach[5] = 24;
   imach[6] = -125;
   imach[7] = 128;
   imach[8] = 53;
   imach[9] = -1021;
   imach[10] = 1024;
*/
/*     MACHINE CONSTANTS FOR THE MICROVAX - VMS FORTRAN. */
/*
   imach[1] = 2;
   imach[2] = 31;
   imach[3] = 2147483647;
   imach[4] = 2;
   imach[5] = 24;
   imach[6] = -127;
   imach[7] = 127;
   imach[8] = 56;
   imach[9] = -127;
   imach[10] = 127;
*/
/*     MACHINE CONSTANTS FOR THE PDP-10 (KA PROCESSOR). */
/*
   imach[1] = 2;
   imach[2] = 35;
   imach[3] = 34359738367;
   imach[4] = 2;
   imach[5] = 27;
   imach[6] = -128;
   imach[7] = 127;
   imach[8] = 54;
   imach[9] = -101;
   imach[10] = 127;
*/
/*     MACHINE CONSTANTS FOR THE PDP-10 (KI PROCESSOR). */
/*
   imach[1] = 2;
   imach[2] = 35;
   imach[3] = 34359738367;
   imach[4] = 2;
   imach[5] = 27;
   imach[6] = -128;
   imach[7] = 127;
   imach[8] = 62;
   imach[9] = -128;
   imach[10] = 127;
*/
/*     MACHINE CONSTANTS FOR THE PDP-11 FORTRAN SUPPORTING
       32-BIT INTEGER ARITHMETIC. */
/*
   imach[1] = 2;
   imach[2] = 31;
   imach[3] = 2147483647;
   imach[4] = 2;
   imach[5] = 24;
   imach[6] = -127;
   imach[7] = 127;
   imach[8] = 56;
   imach[9] = -127;
   imach[10] = 127;
*/
/*     MACHINE CONSTANTS FOR THE SEQUENT BALANCE 8000. */
/*
   imach[1] = 2;
   imach[2] = 31;
   imach[3] = 2147483647;
   imach[4] = 2;
   imach[5] = 24;
   imach[6] = -125;
   imach[7] = 128;
   imach[8] = 53;
   imach[9] = -1021;
   imach[10] = 1024;
*/
/*     MACHINE CONSTANTS FOR THE SILICON GRAPHICS IRIS-4D
       SERIES (MIPS R3000 PROCESSOR). */
/*
   imach[1] = 2;
   imach[2] = 31;
   imach[3] = 2147483647;
   imach[4] = 2;
   imach[5] = 24;
   imach[6] = -125;
   imach[7] = 128;
   imach[8] = 53;
   imach[9] = -1021;
   imach[10] = 1024;
*/
/*     MACHINE CONSTANTS FOR IEEE ARITHMETIC MACHINES, SUCH AS THE AT&T
       3B SERIES, MOTOROLA 68000 BASED MACHINES (E.G. SUN 3 AND AT&T
       PC 7300), AND 8087 BASED MICROS (E.G. IBM PC AND AT&T 6300). */

   imach[1] = 2;
   imach[2] = 31;
   imach[3] = 2147483647;
   imach[4] = 2;
   imach[5] = 24;
   imach[6] = -125;
   imach[7] = 128;
   imach[8] = 53;
   imach[9] = -1021;
   imach[10] = 1024;

/*     MACHINE CONSTANTS FOR THE UNIVAC 1100 SERIES. */
/*
   imach[1] = 2;
   imach[2] = 35;
   imach[3] = 34359738367;
   imach[4] = 2;
   imach[5] = 27;
   imach[6] = -128;
   imach[7] = 127;
   imach[8] = 60;
   imach[9] = -1024;
   imach[10] = 1023;
*/
/*     MACHINE CONSTANTS FOR THE VAX 11/780. */
/*
   imach[1] = 2;
   imach[2] = 31;
   imach[3] = 2147483647;
   imach[4] = 2;
   imach[5] = 24;
   imach[6] = -127;
   imach[7] = 127;
   imach[8] = 56;
   imach[9] = -127;
   imach[10] = 127;
*/
    ipmpar = imach[*i];
    return ipmpar;
}
