# Supplementary material for: Computing power of quantitative trait locus association mapping for haploid loci
Source: BMC Bioinformatics. 2009 Aug 23;10:261. doi: 10.1186/1471-2105-10-261 (PMC2738682; doi:10.1186/1471-2105-10-261)
Supplement: Additional file 2 — Files for compiling power-ttesthap (executable). This file containing the information needed to produce the executable that computes haploid power for a fixed sample size. [file 1471-2105-10-261-S2.tar › Makefile]

# ==============================================================================
# Makefile for program pawe


PROGRAM		= power-ttesthap
SRCS		= dcdflib.c ipmpar.c ttesthap.gcc
OBJS		= dcdflib.o ipmpar.o ttesthap.o
HEADERS         = cdflib.h randomc.h stocc.h 
MAKEFILE	= Makefile

CC		= g++
CFLAGS		= 
LINKER		= g++
LDFLAGS		= -O
LIBS		= -lm

PTR		=


$(PROGRAM): 	$(OBJS)
		$(LINKER) $(LFLAGS) -o $(PROGRAM) $(OBJS) $(LIBS)
		@echo "program $(PROGRAM) built"

$(OBJS): 	$(HEADERS)

clean:
		rm -f $(OBJS)
		@echo "clean"

xclean:
		rm -f $(OBJS) $(PROGRAM)
		@echo "really clean"

print:
		lpr -P$(PTR) $(MAKEFILE) $(HEADERS) $(SRCS)
		@echo "printing $(MAKEFILE) $(HEADERS) $(SRCS)"
