# Supplementary material for: Computing power of quantitative trait locus association mapping for haploid loci
Source: BMC Bioinformatics. 2009 Aug 23;10:261. doi: 10.1186/1471-2105-10-261 (PMC2738682; doi:10.1186/1471-2105-10-261)
Supplement: Additional file 2 — Files for compiling power-ttesthap (executable). This file containing the information needed to produce the executable that computes haploid power for a fixed sample size. [file 1471-2105-10-261-S2.tar › README]

README - ttesthap program

To use this program, one needs a computer with a C++ compiler. Such a compiler
is standard on a Linux or Unix machine.

1) Create a directory where you wish to place the executable (e.g., type mkdir
 ttesthaploid) 

2) Move the file ttesthap.tar.gz into this directory

3) type gunzip ttesthap.tar.gz

4) type tar -xvf ttesthap.tar

At this point you should have several files that have been unzipped

5) type make

6) type make clean

At this point you should have an executable file called power-ttesthap. To 
use this program, simply type power-ttesthap.
