# Supplementary material for: Computing power of quantitative trait locus association mapping for haploid loci
Source: BMC Bioinformatics. 2009 Aug 23;10:261. doi: 10.1186/1471-2105-10-261 (PMC2738682; doi:10.1186/1471-2105-10-261)
Supplement: Additional file 2 — Files for compiling power-ttesthap (executable). This file containing the information needed to produce the executable that computes haploid power for a fixed sample size. [file 1471-2105-10-261-S2.tar › stoc3.cpp]

/**************************** STOC3.CPP *********************** 2002-10-02 AF *
*
* Non-uniform random number generator functions.
*
* This file contains source code for the class StochasticLib3 derived
* from StochasticLib1 or StochasticLib2, defined in stocc.h.
*
* This class implements methods for sampling from the noncentral and extended 
* hypergeometric distributions, as well as the multivariate versions of these.
*
* Documentation:
* ==============
* The file stocc.h contains class definitions.
* The file stocc.htm contains further instructions.
* The file nchyp.pdf, available from www.agner.org/random/theory contains 
* theoretical description of Wallenius' and Fisher's noncentral hypergeometric
* distributions and the methods used in this code to sample from these.
*
* � 2002, 2006 Agner Fog. GNU General Public License www.gnu.org/copyleft/gpl.html
******************************************************************************/

#include <string.h>                    // memcpy function
#include "stocc.h"                     // class definitions
//#include "wnchyppr.cpp"              // calculate Wallenius noncentral hypergeometric probability
//#include "fnchyppr.cpp"              // calculate Fisher's noncentral hypergeometric probability


/******************************************************************************
Methods for class StochasticLib3
******************************************************************************/


/***********************************************************************
Constructor
***********************************************************************/
StochasticLib3::StochasticLib3(int seed) : StochasticLib1(seed) {
   SetAccuracy(1.E-8);                  // set default accuracy
   // Initialize variables
   fnc_n_last = -1, fnc_m_last = -1, fnc_N_last = -1;
   fnc_o_last = -1.;
   wnc_n_last = -1, wnc_m_last = -1, wnc_N_last = -1;
   wnc_o_last = -1.;
}


/***********************************************************************
SetAccuracy
***********************************************************************/
void StochasticLib3::SetAccuracy(double accur) {
   // define accuracy of calculations for 
   // WalleniusNCHyp and MultiWalleniusNCHyp
   if (accur < 0.) accur = 0.;
   if (accur > 0.01) accur = 0.01;
   accuracy = accur;
}


/***********************************************************************
Wallenius Non-central Hypergeometric distribution
***********************************************************************/

int32 StochasticLib3::WalleniusNCHyp (int32 n, int32 m, int32 N, double odds) {
   /*
   This function generates a random variate with Wallenius noncentral 
   hypergeometric distribution.

   Wallenius noncentral hypergeometric distribution is the distribution you 
   get when drawing balls without replacement from an urn containing red and
   white balls, with bias.

   We define the weight of the balls so that the probability of taking a
   particular ball is proportional to its weight. The value of odds is the
   normalized odds ratio: odds = weight(red) / weight(white).
   If all balls have the same weight, i.e. odds = 1, then we get the
   hypergeometric distribution.

   n is the number of balls you take,
   m is the number of red balls in the urn,
   N is the total number of balls in the urn, 
   odds is the odds ratio,
   and the return value is the number of red balls you get.

   Four different calculation methods are implemented. This function decides
   which method to use, based on the parameters. 
   */   

   // check parameters
   if (n >= N || m >= N || n <= 0 || m <= 0 || odds <= 0.) {
      // trivial cases
      if (n == 0 || m == 0) return 0;
      if (m == N) return n;
      if (n == N) return m;
      if (odds == 0.) {
         if (n > N-m) FatalError("Not enough items with nonzero weight in function WalleniusNCHyp");
         return 0;}
      // illegal parameter    
      FatalError("Parameter out of range in function WalleniusNCHyp");}

   if (odds == 1.) {
      // use hypergeometric function if odds == 1
      return Hypergeometric(n, m, N);}

   if (n < 30) {
      return WalleniusNCHypUrn(n, m, N, odds);}

   if (double(n)*N < 10000) {
      return WalleniusNCHypTable(n, m, N, odds);}

   return WalleniusNCHypRatioOfUnifoms(n, m, N, odds);
   // the decision to use NoncentralHypergeometricInversion is
   // taken inside WalleniusNCHypRatioOfUnifoms based
   // on the calculated variance.
}


/***********************************************************************
Subfunctions for WalleniusNCHyp
***********************************************************************/

int32 StochasticLib3::WalleniusNCHypUrn (int32 n, int32 m, int32 N, double odds) {
   // sampling from Wallenius noncentral hypergeometric distribution 
   // by simulating urn model
   int32 x;                             // sample
   int32 m2;                            // items of color 2 in urn
   double mw1, mw2;                     // total weight of balls of color 1 or 2
   x = 0;  m2 = N - m;
   mw1 = m * odds;  mw2 = m2;
   do {
      if (Random() * (mw1 + mw2) < mw1) {
         x++;  m--;
         if (m == 0) break;
         mw1 = m * odds;
      }
      else {
         m2--;
         if (m2 == 0) {
            x += n-1; break;
         }
         mw2 = m2;
      }
   }
   while (--n);
   return x;
}


int32 StochasticLib3::WalleniusNCHypTable (int32 n, int32 m, int32 N, double odds) {
   // Sampling from Wallenius noncentral hypergeometric distribution 
   // using chop-down search from a table created by recursive calculation.
   // This method is fast when n is low or when called repeatedly with
   // the same parameters.

   int32 x2;                            // upper x limit for table
   int32 x;                             // sample
   double u;                            // uniform random number
   int success;                         // table long enough

   if (n != wnc_n_last || m != wnc_m_last || N != wnc_N_last || odds != wnc_o_last) {
      // set-up: This is done only when parameters have changed
      wnc_n_last = n;  wnc_m_last = m;  wnc_N_last = N;  wnc_o_last = odds;

      CWalleniusNCHypergeometric wnch(n,m,N,odds);   // make object for calculation
      success = wnch.MakeTable(wall_ytable, WALL_TABLELENGTH, &wall_x1, &x2); // make table of probability values
      if (success) {
         wall_tablen = x2 - wall_x1 + 1;              // table long enough. remember length
      }
      else {
         wall_tablen = 0;                       // remember failure
      }
   }

   if (wall_tablen == 0) {
      // table not long enough. Use another method
      return WalleniusNCHypRatioOfUnifoms(n,m,N,odds);
   }

   while (1) {                          // repeat in the rare case of failure
      u = Random();                      // uniform variate to convert
      for (x=0; x<wall_tablen; x++) {            // chop-down search
         u -= wall_ytable[x];
         if (u < 0.) return x + wall_x1;    // value found
      }
   }
}


int32 StochasticLib3::WalleniusNCHypRatioOfUnifoms (int32 n, int32 m, int32 N, double odds) {
   // sampling from Wallenius noncentral hypergeometric distribution 
   // using ratio-of-uniforms rejection method.
   int32 xmin, xmax;                    // x limits
   double mean;                         // mean
   double variance;                     // variance
   double x;                            // real sample
   int32 xi;                            // integer sample
   int32 x2;                            // limit when searching for mode
   double u;                            // uniform random
   double f, f2;                        // probability function value
   double s123;                         // components 1,2,3 of hat width
   double s4;                           // component 4 of hat width
   double r1, r2;                       // temporaries
   static const double rsqrt2pi = 0.3989422804014326857; // 1/sqrt(2*pi)

   // Make object for calculating mean and probability.
   CWalleniusNCHypergeometric wnch(n, m, N, odds, accuracy);

   xmin = m+n-N; if (xmin < 0) xmin = 0;  // calculate limits
   xmax = n;     if (xmax > m) xmax = m;

   if (n != wnc_n_last || m != wnc_m_last || N != wnc_N_last || odds != wnc_o_last) {
      // set-up: This is done only when parameters have changed
      wnc_n_last = n;  wnc_m_last = m;  wnc_N_last = N;  wnc_o_last = odds;

      // find approximate mean
      mean = wnch.mean();

      // find approximate variance from Fisher's noncentral hypergeometric approximation
      r1 = mean * (m-mean); r2 = (n-mean)*(mean+N-n-m);
      variance = N*r1*r2/((N-1)*(m*r2+(N-m)*r1));
      UseChopDown = variance < 4.;       // use chop-down method if variance is low

      if (!UseChopDown) {
         // find mode (same code in CWalleniusNCHypergeometric::mode)
         wnc_mode = (int32)(mean);  f2 = 0.;
         if (odds < 1.) {
            if (wnc_mode < xmax) wnc_mode++;
            x2 = xmin;
            if (odds > 0.294 && N <= 10000000) {
               x2 = wnc_mode - 1;}                    // search for mode can be limited
            for (xi = wnc_mode; xi >= x2; xi--) {
               f = wnch.probability(xi);
               if (f <= f2) break;
               wnc_mode = xi; f2 = f;
            }
         }
         else {
            if (wnc_mode < xmin) wnc_mode++; 
            x2 = xmax;
            if (odds < 3.4 && N <= 10000000) {
               x2 = wnc_mode + 1;}                    // search for mode can be limited
            for (xi = wnc_mode; xi <= x2; xi++) {
               f = wnch.probability(xi);
               if (f <= f2) break;
               wnc_mode = xi; f2 = f;
            }
         }
         wnc_k = f2;                                // value at mode

         // find approximate variance from normal distribution approximation
         variance = rsqrt2pi / wnc_k;  variance *= variance;

         // find center and width of hat function
         wnc_a = mean + 0.5;
         s123 = 0.40 + 0.8579*sqrt(variance+0.5) + 0.4*fabs(mean-wnc_mode);
         s4 = 0.;
         r1 = xmax - mean - s123;  r2 = mean - s123 - xmin;
         if (r1 > r2) r1 = r2;
         if ((odds>5. || odds<0.2) && r1>=-0.5 && r1<=8.) {
            // s4 correction needed
            if (r1 < 1.) r1 = 1.;
            s4 = 0.029 * pow(double(N),0.23) / (r1*r1);
         }
         wnc_h = 2. * (s123 + s4);

         // find safety bounds
         wnc_bound1 = (int32)(mean - 4. * wnc_h);
         if (wnc_bound1 < xmin) wnc_bound1 = xmin;
         wnc_bound2 = (int32)(mean + 4. * wnc_h);
         if (wnc_bound2 > xmax) wnc_bound2 = xmax;
      }
   }

   if (UseChopDown) { // for small variance, use chop down inversion
      return WalleniusNCHypInversion(n,m,N,odds);
   }

   // use ratio-of-uniforms rejection method
   while(1) {                                     // rejection loop
      u = Random();
      if (u == 0.) continue;                       // avoid division by 0
      x = wnc_a + wnc_h * (Random()-0.5)/u;
      if (x < 0. || x > 2E9) continue;             // reject, avoid overflow
      xi = (int32)(x);                             // truncate
      if (xi < wnc_bound1 || xi > wnc_bound2) {
         continue;                                 // reject if outside safety bounds
      }
#if 0 // use rejection in x-domain
      if (xi == wnc_mode) break;                 // accept      
      f = wnch.probability(xi);                  // function value
      if (f > wnc_k * u * u) {
         break;                                  // acceptance
      }
#else // use rejection in t-domain (this is faster)
      double hx, s2, xma2;                       // compute h(x)
      s2 = wnc_h * 0.5;  s2 *= s2; 
      xma2 = xi - (wnc_a-0.5);
      xma2 *= xma2;
      hx = (s2 >= xma2) ? 1. : s2 / xma2;
      // rejection in t-domain implemented in CWalleniusNCHypergeometric::BernouilliH
      if (wnch.BernouilliH(xi, hx * wnc_k * 1.01, u * u * wnc_k  * 1.01, this)) {
         break;                                  // acceptance
      }
#endif      
   }                                            // rejection
   return xi;
}


int32 StochasticLib3::WalleniusNCHypInversion (int32 n, int32 m, int32 N, double odds) {
   // sampling from Wallenius noncentral hypergeometric distribution 
   // using down-up search starting at the mean using the chop-down technique.
   // This method is faster than the rejection method when the variance is low.
   int32 wall_x1, x2;                   // search values
   int32 xmin, xmax;                    // x limits
   double   u;                          // uniform random number to be converted
   double   f;                          // probability function value
   double   accura;                     // absolute accuracy
   int      updown;                     // 1 = search down, 2 = search up, 3 = both

   // Make objects for calculating mean and probability.
   // It is more efficient to have two identical objects, one for down search
   // and one for up search, because they are obtimized for consecutive x values.
   CWalleniusNCHypergeometric wnch1(n, m, N, odds, accuracy);
   CWalleniusNCHypergeometric wnch2(n, m, N, odds, accuracy);

   accura = accuracy * 0.01;
   if (accura > 1E-7) accura = 1E-7;    // absolute accuracy

   wall_x1 = (int32)(wnch1.mean());          // start at floor and ceiling of mean
   x2 = wall_x1 + 1;
   xmin = m+n-N; if (xmin<0) xmin = 0;  // calculate limits
   xmax = n;     if (xmax>m) xmax = m;
   updown = 3;                          // start searching both up and down

   while(1) {                           // loop until accepted (normally executes only once)
      u = Random();                      // uniform random number to be converted
      while (updown) {                   // search loop
         if (updown & 1) {                // search down
            if (wall_x1 < xmin) {
               updown &= ~1;}               // stop searching down
            else {
               f = wnch1.probability(wall_x1);
               u -= f;                      // subtract probability until 0
               if (u <= 0.) return wall_x1;
               wall_x1--;
               if (f < accura) updown &= ~1; // stop searching down
            }
         }
         if (updown & 2) {                // search up
            if (x2 > xmax) {
               updown &= ~2;               // stop searching up
            }
            else {
               f = wnch2.probability(x2);
               u -= f;                      // subtract probability until 0
               if (u <= 0.) return x2;
               x2++;
               if (f < accura) updown &= ~2; // stop searching down
            }
         }
      }
   }
}


/***********************************************************************
Multivariate Wallenius noncentral hypergeometric distribution
***********************************************************************/

void StochasticLib3::MultiWalleniusNCHyp (int32 * destination, 
int32 * source, double * weights, int32 n, int colors) {
   /*
   This function generates a vector of random variables with the 
   multivariate Wallenius noncentral hypergeometric distribution.

   The multivariate Wallenius noncentral hypergeometric distribution is 
   the distribution you get when drawing colored balls from an urn
   with any number of colors, without replacement, and with bias.

   The weights are defined so that the probability of taking a particular
   ball is proportional to its weight.

   Parameters:
   destination:    An output array to receive the number of balls of each 
   color. Must have space for at least 'colors' elements.
   source:         An input array containing the number of balls of each 
   color in the urn. Must have 'colors' elements.
   All elements must be non-negative.
   weights:        The odds of each color. Must have 'colors' elements.
   All elements must be non-negative.
   n:              The number of balls to draw from the urn.
   Cannot exceed the total number of balls with nonzero weight
   in source.
   colors:         The number of possible colors.

   MAXCOLORS  (defined in stocc.h): You may adjust MAXCOLORS to the maximum 
   number of colors you need.

   The function will reduce the number of colors, if possible, by eliminating
   colors with zero weight or zero number and pooling together colors with the 
   same weight. The problem thus reduced is handled in the arrays osource, 
   urn, oweights and osample of size colors2.

   The sampling proceeds by either of two methods: simulating urn experiment, 
   or conditional method followed by Metropolis-Hastings sampling.

   Simulating the urn experiment is simply taking one ball at a time, requiring
   n uniform random variates. The problem is reduced whenever a color has been
   exhausted.

   The conditional method divides the colors into groups where the number of 
   balls in each group is determined by sampling from the marginal distribution
   which is approximated by the univariate Wallenius distribution. Each group
   is then subdivided by sampling one color at a time until all colors have 
   been sampled.

   The sample from the conditional method does not have the exact distribution,
   but it is used as a starting point for the Metropolis-Hastings sampling, 
   which proceeds as follows: colors c1 and c2 are re-sampled using the 
   univariate Wallenius distribution, keeping the samples of all other colors
   constant. The new sample is accepted or the old sample retained, according
   to the Metropolis formula which corrects for the slight error introduced 
   by not using the true conditional distribution. c1 and c2 are rotated in
   an order determined by the variance of each color. This rotation (scan) is
   repeated nHastings times.
   */

   // variables 
   int order1[MAXCOLORS];       // sort order, index into source and destination
   int order2[MAXCOLORS];       // corresponding index into arrays when equal weights pooled together
   int order3[MAXCOLORS];       // secondary index for sorting by variance
   int32 osource[MAXCOLORS];    // contents of source, sorted by weight with equal weights pooled together
   int32 urn[MAXCOLORS];        // balls from osource not taken yet
   int32 osample[MAXCOLORS];    // balls sampled
   double oweights[MAXCOLORS];  // sorted list of weights
   double wcum[MAXCOLORS];      // list of accumulated probabilities
   double var[MAXCOLORS];       // sorted list of variance
   double w = 0.;               // weight of balls of one color
   double w1, w2;               // odds within group; mean weight in group
   double wsum;                 // total weight of all balls of several or all colors
   double p;                    // probability
   double f0, f1;               // multivariate probability function
   double g0, g1;               // conditional probability function
   double r1, r2;               // temporaries in calculation of variance
   int32 nn;                    // number of balls left to sample
   int32 m;                     // number of balls of one color
   int32 msum;                  // total number of balls of several or all colors
   int32 N;                     // total number of balls with nonzero weight
   int32 x0, x = 0;             // sample of one color
   int32 n1, n2, ng;            // size of weight group sample or partial sample
   int32 m1, m2;                // size of weight group
   int i, j, k;                 // loop counters
   int c, c1, c2;               // color index
   int colors2;                 // reduced number of colors
   int a, b;                    // color index delimiting weight group
   int nHastings;               // number of scans in Metropolis-Hastings sampling

   // check validity of parameters
   if (n < 0 || colors < 0 || colors > MAXCOLORS) FatalError("Parameter out of range in function MultiWalleniusNCHyp");
   if (colors == 0) return;
   if (n == 0) {
      for (i=0; i<colors; i++) destination[i] = 0; return;
   }

   // check validity of array parameters
   for (i=0, msum=0; i < colors; i++) {
      m = source[i];  w = weights[i];
      if (m < 0 || w < 0) FatalError("Parameter negative in function MultiWalleniusNCHyp");
      if (w) msum += m;
   }
   N = msum;

   // sort colors by weight, heaviest first
   for (i=0; i < colors; i++) order1[i] = order3[i] = i;
   for (i=0; i < colors-1; i++) {
      c = order1[i];  k = i;
      w = weights[c];
      if (source[c]==0) w = 0; // zero number treated as zero weight
      for (j=i+1; j < colors; j++) {
         c2 = order1[j];
         if (weights[c2] > w && source[c2]) {
            w = weights[c2];  k = j;
         }
      }
      order1[i] = order1[k];  order1[k] = c;
   }

   // skip any colors with zero weight or zero number.
   // this solves all problems with zero weights
   while (colors && (weights[c=order1[colors-1]]==0 || source[c]==0)) {
      colors--;  destination[c] = 0;
   }

   // check if there are more than n balls with nonzero weight
   if (n >= N) {
      if (n > N) FatalError("Taking more items than there are in function MultiWalleniusNCHyp");
      for (i = 0; i < colors; i++) {c = order1[i];  destination[c] = source[c];}
      return;
   }

   // copy source and weights into ordered lists 
   // and pool together colors with same weight
   for (i=0, c2=-1; i < colors; i++) {
      c = order1[i];
      if (i==0 || weights[c] != w) {
         c2++;
         x = source[c];
         oweights[c2] = w = weights[c];
      }
      else {
         x += source[c]; // join colors with same weight
      }
      urn[c2] = osource[c2] = x;
      order2[i] = c2;
      osample[c2] = 0;
   }
   colors2 = c2 + 1;

   // check number of colors left
   if (colors2 < 3) {  
      // simple cases
      if (colors2 == 1) osample[0] = n;
      if (colors2 == 2) {
         x = WalleniusNCHyp(n, osource[0], N, oweights[0]/oweights[1]);
         osample[0] = x;  osample[1] = n - x;
      }
   }
   else {

      // more than 2 colors
      nn = n;

      // decide which method to use
      if (nn < 5000 * colors2) {

         // Simulate urn experiment

         // Make list of accumulated probabilities of each color
         for (i=0, wsum=0; i < colors2; i++) {
            wsum += urn[i] * oweights[i];
            wcum[i] = wsum;
         }

         // take one item nn times
         j = colors2-1;
         do {
            // get random color according to probability distribution wcum
            p = Random() * wcum[colors2-1];
            // get color from search in probability distribution wcum
            for (i=0; i < j; i++) { 
               if (p < wcum[i]) break;
            }

            // sample one ball of color i
            osample[i]++;  urn[i]--;  nn--;

            // check if this color has been exhausted
            if (urn[i] == 0) {
               if (i != j) {
                  // put exhausted color at the end of lists so that colors2 can be reduced
                  m = osource[i]; osource[i] = osource[j]; osource[j] = m;
                  m = urn[i]; urn[i] = urn[j]; urn[j] = m;
                  m = osample[i]; osample[i] = osample[j]; osample[j] = m;
                  w = oweights[i]; oweights[i] = oweights[j]; oweights[j] = w;
                  // update order2 list (no longer sorted by weight)
                  for (k=0; k<colors; k++) {
                     if (order2[k] == i) order2[k] = j; else
                        if (order2[k] == j) order2[k] = i;
                  }
               }
               colors2--;  j = colors2-1;  // decrement number of colors left in urn

               if (colors2 == 2 && nn > 50) {
                  // two colors left. use univariate distribution for the rest
                  x = WalleniusNCHyp(nn, urn[0], urn[0]+urn[1], oweights[0]/oweights[1]);
                  osample[0] += x;
                  osample[1] += nn - x;
                  break;}

               if (colors2 == 1) {
                  // only one color left. The rest is deterministic
                  osample[0] += nn;
                  break;
               }

               // make sure wcum is re-calculated from beginning
               i = 0;
            }

            // update list of accumulated probabilities
            wsum = i > 0 ? wcum[i-1] : 0.;
            for (k=i; k<colors2; k++) {
               wsum += urn[k] * oweights[k];
               wcum[k] = wsum;
            }
         }
         while (nn);
      }

      else {
         // use conditional method to make starting point for
         // Metropolis-Hastings sampling

         // divide weights into two groups, heavy and light
         a = 0;  b = colors2-1;
         w = sqrt(oweights[0] * oweights[colors2-1]);
         do {
            c = (a + b) / 2; 
            if (oweights[c] > w) a = c; else b = c;
         }
         while (b > a + 1);
         // heavy group goes from 0 to b-1, light group goes from b to colors2-1

         // calculate mean weight for heavy color group
         for (i=0, m1=0, wsum=0; i < b; i++) {
            m1 += urn[i];  wsum += oweights[i] * urn[i];
         }
         w1 = wsum / m1;

         // calculate mean weight for light color group
         for (i=b, m2=0, wsum=0; i < colors2; i++) {
            m2 += urn[i];  wsum += oweights[i] * urn[i];
         }
         w2 = wsum / m2;

         // split partial sample n into heavy (n1) and light (n2)
         n1 = WalleniusNCHyp(n, m1, m1+m2, w1/w2);
         n2 = n - n1;

         // set parameters for first group (heavy)
         a = 0;  ng = n1; 

         // loop twice, for the two groops
         for (k=0; k < 2; k++) {

            // split group into single colors by calling univariate distribution b-a-1 times
            for (i = a; i < b-1; i++) { 
               m = urn[i];  w = oweights[i];    

               // calculate mean weight of remaining colors
               for (j=i+1, msum=0, wsum=0; j < b; j++) {
                  m1 = urn[j];  w1 = oweights[j];
                  msum += m1;  wsum += m1 * w1;
               }

               // sample color i in group
               x = wsum ? WalleniusNCHyp(ng, m, msum + m, w * msum / wsum) : ng;

               osample[i] = x;
               ng -= x;
            }

            // get the last one in the group
            osample[i] = ng;

            // set parameters for second group (light)
            a = b;  b = colors2;  ng = n2;
         }

         // finished with conditional method. 
         // osample contains starting point for Metropolis-Hastings sampling

         // make object for calculating probabilities and mean
         CMultiWalleniusNCHypergeometric wmnc(n, osource, oweights, colors2);

         wmnc.mean(var); // calculate mean
         // calculate approximate variance from mean
         for (i=0; i<colors; i++) {
            r1 = var[i] * (osource[i]-var[i]);
            r2 = (n-var[i])*(var[i]+N-n-osource[i]);
            if (r1 <= 0. || r2 <= 0.) {
               var[i] = 0.;
            }
            else {
               var[i] = N*r1*r2/((N-1)*(osource[i]*r2+(N-osource[i])*r1));
            }
         }

         // sort again, this time by variance
         for (i=0; i < colors2-1; i++) {
            c = order3[i];  k = i;
            w = var[c];
            for (j=i+1; j < colors2; j++) {
               c2 = order3[j];
               if (var[c2] > w) {
                  w = var[c2];  k = j;
               }
            }
            order3[i] = order3[k];  order3[k] = c;
         }

         // number of scans (this value of nHastings has not been fine-tuned)
         nHastings = 4;
         if (accuracy < 1E-6) nHastings = 6;
         if (colors2 > 5) nHastings++;

         // Metropolis-Hastings sampler
         f0 = -1.;
         for (k = 0; k < nHastings; k++) {
            for (i = 0; i < colors2; i++) {
               j = i+1; 
               if (j >= colors2) j = 0;
               c1 = order3[i];  c2 = order3[j];
               w = oweights[c1] / oweights[c2];
               n1 = osample[c1] + osample[c2];
               x0 = osample[c1];
               x = WalleniusNCHyp(n1, osource[c1], osource[c1]+osource[c2], w);
               if (x == x0) continue; // accepted
               if (f0 < 0.) f0 = wmnc.probability(osample);
               CWalleniusNCHypergeometric nc(n1, osource[c1], osource[c1]+osource[c2], w, accuracy);
               g0 = nc.probability(x0);
               g1 = nc.probability(x);
               osample[c1] = x;
               osample[c2] = n1 - x;
               f1 = wmnc.probability(osample);
               g0 = f1 * g0;  g1 = f0 * g1;
               if (g0 >= g1 || g0 > g1 * Random()) {
                  // new state accepted
                  f0 = -1.;
               }
               else {
                  // rejected. restore old sample
                  osample[c1] = x0;
                  osample[c2] = n1 - x0;
               }
            }
         }
      }
   }

   // finished sampling by either method
   // un-sort sample into destination and untangle re-orderings
   for (i=0; i < colors; i++) {
      c1 = order1[i];  c2 = order2[i];
      if (source[c1] == osource[c2]) {    
         destination[c1] = osample[c2];
      }
      else {
         // split colors with same weight that have been treated as one
         x = Hypergeometric(osample[c2], source[c1], osource[c2]);
         destination[c1] = x;
         osample[c2] -= x;
         osource[c2] -= source[c1];
      }
   }
}


/******************************************************************************
Multivariate complementary Wallenius noncentral hypergeometric distribution
******************************************************************************/

void StochasticLib3::MultiComplWalleniusNCHyp (
int32 * destination, int32 * source, double * weights, int32 n, int colors) {
   // This function generates a vector of random variables with the multivariate
   // complementary Wallenius noncentral hypergeometric distribution.
   // See MultiWalleniusNCHyp for details.
   double rweights[MAXCOLORS];          // reciprocal weights
   int32 sample[MAXCOLORS];             // balls sampled
   double w;                            // weight
   int32 N;                             // total number of balls
   int i;                               // color index

   // make reciprocal weights and calculate N
   for (i=0, N=0; i<colors; i++) {
      w = weights[i];
      if (w == 0) FatalError("Zero weight in function MultiComplWalleniusNCHyp");
      rweights[i] = 1. / w;
      N += source[i];
   }

   // use multivariate Wallenius noncentral hypergeometric distribution
   MultiWalleniusNCHyp(sample, source, rweights, N - n, colors);

   // complementary distribution = balls not taken
   for (i=0; i<colors; i++) {
      destination[i] = source[i] - sample[i];
   }
}


/******************************************************************************
Fisher's noncentral hypergeometric distribution
******************************************************************************/
int32 StochasticLib3::FishersNCHyp (int32 n, int32 m, int32 N, double odds) {
   /*
   This function generates a random variate with Fisher's noncentral
   hypergeometric distribution.

   This distribution resembles Wallenius noncentral hypergeometric distribution
   and the two distributions are sometimes confused. A more detailed 
   explanation of this distribution is given below under the multivariate
   Fisher's noncentral hypergeometric distribution (MultiFishersNCHyp). 
   For further documentation see nchyp.pdf, awailable from www.agner.org/random

   This function uses inversion by chop-down search from zero when parameters
   are small, and the ratio-of-uniforms rejection method when the former 
   method would be too slow or would give overflow.
   */   
   int32 fak, addd;     // used for undoing transformations
   int32 x;             // result

   // check if parameters are valid
   if (n > N || m > N || n < 0 || m < 0 || odds <= 0.) {
      if (odds == 0.) {
         if (n > N-m) FatalError("Not enough items with nonzero weight in function FishersNCHyp");
         return 0;
      }
      FatalError("Parameter out of range in function FishersNCHyp");}

   if (odds == 1.) {
      // use hypergeometric function if odds == 1
      return Hypergeometric(n, m, N);
   }

   // symmetry transformations
   fak = 1;  addd = 0;
   if (m > N/2) {
      // invert m
      m = N - m;
      fak = -1;  addd = n;
   }

   if (n > N/2) {
      // invert n
      n = N - n;
      addd += fak * m;  fak = - fak;
   }

   if (n > m) {
      // swap n and m
      x = n;  n = m;  m = x;
   }

   // cases with only one possible result end here
   if (n == 0 || odds == 0.) return addd;

   if (fak == -1) {
      // reciprocal odds if inverting
      odds = 1. / odds;
   }

   // choose method
   if (n < 30 && N < 1024 && odds > 1.E-5 && odds < 1.E5) {
      // use inversion by chop down method
      x = FishersNCHypInversion (n, m, N, odds);
   }
   else {
      // use ratio-of-uniforms method
      x = FishersNCHypRatioOfUnifoms (n, m, N, odds);
   }

   // undo symmetry transformations  
   return x * fak + addd;
}

/***********************************************************************
Subfunctions used by FishersNCHyp
***********************************************************************/

int32 StochasticLib3::FishersNCHypInversion (int32 n, int32 m, int32 N, double odds) {
   /* 
   Subfunction for FishersNCHyp distribution.
   Implements Fisher's noncentral hypergeometric distribution by inversion 
   method, using chop-down search starting at zero.

   Valid only for 0 <= n <= m <= N/2.
   Without overflow check the parameters must be limited to n < 30, N < 1024,
   and 1.E-5 < odds < 1.E5. This limitation is acceptable because this method 
   is slow for higher n.

   The execution time of this function grows with n.

   See the file nchyp.pdf for theoretical explanation.
   */ 
   int32 x;                       // x value
   int32 L;                       // derived parameter
   double f;                      // scaled function value 
   double sum;                    // scaled sum of function values
   double a1, a2, b1, b2, f1, f2; // factors in recursive calculation
   double u;                      // uniform random variate

   L = N - m - n;

   if (n != fnc_n_last || m != fnc_m_last || N != fnc_N_last || odds != fnc_o_last) {
      // parameters have changed. set-up
      fnc_n_last = n; fnc_m_last = m; fnc_N_last = N; fnc_o_last = odds;

      // f(0) is set to an arbitrary value because it cancels out.
      // A low value is chosen to avoid overflow.
      fnc_f0 = 1.E-100;

      // calculate summation of e(x), using the formula:
      // f(x) = f(x-1) * (m-x+1)*(n-x+1)*odds / (x*(L+x))
      // All divisions are avoided by scaling the parameters
      sum = f = fnc_f0;  fnc_scale = 1.;
      a1 = m;  a2 = n;  b1 = 1;  b2 = L + 1;
      for (x = 1; x <= n; x++) {
         f1 = a1 * a2 * odds;
         f2 = b1 * b2;
         a1--;  a2--;  b1++;  b2++;
         f *= f1;
         sum *= f2;
         fnc_scale *= f2;
         sum += f;
         // overflow check. not needed if parameters are limited:
         // if (sum > 1E100) {sum *= 1E-100; f *= 1E-100; fnc_scale *= 1E-100;}
      }
      fnc_f0 *= fnc_scale;
      fnc_scale = sum;
      // now f(0) = fnc_f0 / fnc_scale.
      // We are still avoiding all divisions by saving the scale factor
   }

   // uniform random
   u = Random() * fnc_scale;

   // recursive calculation:
   // f(x) = f(x-1) * (m-x+1)*(n-x+1)*odds / (x*(L+x))
   f = fnc_f0;  x = 0;  a1 = m;  a2 = n;  b1 = 0;  b2 = L;
   do {
      u -= f;
      if (u <= 0) break;
      x++;  b1++;  b2++;
      f *= a1 * a2 * odds;
      u *= b1 * b2;
      // overflow check. not needed if parameters are limited:
      // if (u > 1.E100) {u *= 1E-100;  f *= 1E-100;}
      a1--;  a2--;
   }
   while (x < n);
   return x;
}

int32 StochasticLib3::FishersNCHypRatioOfUnifoms (int32 n, int32 m, int32 N, double odds) {
   /* 
   Subfunction for FishersNCHyp distribution. 
   Valid for 0 <= n <= m <= N/2, odds != 1

   Fisher's noncentral hypergeometric distribution by ratio-of-uniforms 
   rejection method.

   The execution time of this function is almost independent of the parameters.
   */ 
   int32 L;                             // N-m-n
   int32 mode;                          // mode
   double mean;                         // mean
   double variance;                     // variance
   double x;                            // real sample
   int32 k;                             // integer sample
   double u;                            // uniform random
   double lf;                           // ln(f(x))
   double AA, BB, g1, g2;               // temporary

   L = N - m - n;

   if (n != fnc_n_last || m != fnc_m_last || N != fnc_N_last || odds != fnc_o_last) {
      // parameters have changed. set-up
      fnc_n_last = n;  fnc_m_last = m;  fnc_N_last = N;  fnc_o_last = odds;

      // find approximate mean
      AA = (m+n)*odds+L; BB = sqrt(AA*AA - 4*odds*(odds-1)*m*n);
      mean = (AA-BB)/(2*(odds-1));

      // find approximate variance
      AA = mean * (m-mean); BB = (n-mean)*(mean+L);
      variance = N*AA*BB/((N-1)*(m*BB+(n+L)*AA));

      // compute log(odds)
      fnc_logb = log(odds);

      // find center and width of hat function
      fnc_a = mean + 0.5;
      fnc_h = 1.028 + 1.717*sqrt(variance+0.5) + 0.032*fabs(fnc_logb);

      // find safety bound
      fnc_bound = (int32)(mean + 4.0 * fnc_h);
      if (fnc_bound > n) fnc_bound = n;

      // find mode
      mode = (int32)(mean);
      g1 =(double)(m-mode)*(n-mode)*odds;
      g2 =(double)(mode+1)*(L+mode+1);
      if (g1 > g2 && mode < n) mode++;

      // value at mode to scale with:
      fnc_lfm = mode * fnc_logb - fc_lnpk(mode, L, m, n);
   }

   while(1) {
      u = Random();
      if (u == 0) continue;                       // avoid divide by 0
      x = fnc_a + fnc_h * (Random()-0.5)/u;
      if (x < 0. || x > 2E9) continue;            // reject, avoid overflow
      k = (int32)(x);                             // truncate
      if (k > fnc_bound) continue;                // reject if outside safety bound
      lf = k*fnc_logb - fc_lnpk(k,L,m,n) - fnc_lfm; // compute function value
      if (u * (4.0 - u) - 3.0 <= lf) break;       // lower squeeze accept
      if (u * (u-lf) > 1.0) continue;             // upper squeeze reject
      if (2.0 * log(u) <= lf) break;              // final acceptance
   }
   return k;
}


/***********************************************************************
Multivariate Fisher's noncentral hypergeometric distribution
***********************************************************************/
void StochasticLib3::MultiFishersNCHyp (int32 * destination, 
int32 * source, double * weights, int32 n, int colors) {
   /*
   This function generates a vector of random variates with the 
   multivariate Fisher's noncentral hypergeometric distribution.

   This distribution is defined as the conditional distribution of 'colors' 
   independent binomial variates 
   x[i] = binomial(source[i], p[i]) 
   on the condition that the sum of all x[i] is n.
   p[i] = r * weights[i] / (1 + r * weights[i]),
   r is an arbitrary scale factor.

   Parameters:
   destination:    An output array to receive the number of balls of each 
   color. Must have space for at least 'colors' elements.
   source:         An input array containing the number of balls of each 
   color in the urn. Must have 'colors' elements.
   All elements must be non-negative.
   weights:        The odds of each color. Must have 'colors' elements.
   All elements must be non-negative.
   n:              The number of balls drawn from the urn.
   Can't exceed the total number of balls with nonzero weight
   in the urn.
   colors:         The number of possible colors.

   Method: The conditional method is used for generating a sample with the
   approximate distribution. This sample is used as a starting point for
   a Gibbs sampler. The accuracy depends on the number of scans with the
   Gibbs sampler.

   The function will reduce the number of colors, if possible, by eliminating
   colors with zero weight or zero number and pooling together colors with the 
   same weight. A symmetry transformation is used if more than half the balls
   are taken. The problem thus reduced is handled in the arrays osource, 
   oweights and osample of dimension colors2.
   */
   int order1[MAXCOLORS];       // sort order, index into source and destination
   int order2[MAXCOLORS];       // corresponding index into osource when equal weights pooled together
   int order3[MAXCOLORS];       // secondary index for sorting by variance
   int32 osource[MAXCOLORS];    // contents of source, sorted by weight with equal weights pooled together
   int32 osample[MAXCOLORS];    // balls sampled, sorted by weight
   double oweights[MAXCOLORS];  // sorted list of weights
   double var[MAXCOLORS];       // sorted list of variance
   int32 x = 0;                 // univariate sample
   int32 m;                     // number of items of one color
   int32 m1, m2;                // number of items in each weight group
   int32 msum;                  // total number of items of several or all colors
   int32 n0;                    // remaining balls to sample
   int32 n1, n2;                // sample size for each weight group
   double w = 0.;               // weight or variance of items of one color
   double w1, w2;               // mean weight of each weight group  
   double wsum;                 // total weight of all items of several or all colors
   double odds;                 // weight ratio
   int i, j, k;                 // loop counters
   int a, b;                    // limits for weight group
   int c, c1, c2;               // color index
   int colors2;                 // reduced number of colors, number of entries in osource
   int ngibbs;                  // number of scans in Gibbs sampler
   int invert = 0;              // 1 if symmetry transformation used

   // check validity of parameters
   if (n < 0 || colors < 0 || colors > MAXCOLORS) FatalError("Parameter out of range in function MultiFishersNCHyp");
   if (colors == 0) return;
   if (n == 0) {
      for (i=0; i<colors; i++) destination[i] = 0; return;
   }

   // check validity of array parameters
   for (i=0, msum=0; i < colors; i++) {
      m = source[i];  w = weights[i];
      if (m < 0 || w < 0) FatalError("Parameter negative in function MultiFishersNCHyp");
      if (w) msum += m;
   }

   // sort by weight, heaviest first
   for (i=0; i < colors; i++) order1[i] = order3[i] = i;
   for (i=0; i < colors-1; i++) {
      c = order1[i];  k = i;
      w = weights[c];  if (source[c]==0) w = 0;
      for (j=i+1; j < colors; j++) {
         c2 = order1[j];
         if (weights[c2] > w && source[c2]) {
            w = weights[c2];  k = j;
         }
      }
      order1[i] = order1[k];  order1[k] = c;
   }

   // Skip any items with zero weight
   // this solves all problems with zero weights
   while (colors && (weights[c=order1[colors-1]]==0 || source[c]==0)) {
      colors--;  destination[c] = 0;
   }

   // check if we are taking all, or too many, balls
   if (n >= msum) {
      if (n > msum) FatalError("Taking more items than there are in function MultiFishersNCHyp");
      for (i = 0; i < colors; i++) {c = order1[i];  destination[c] = source[c];}
      return;
   }

   if (n > msum / 2) {
      // improve accuracy by symmetry transformation
      for (i=0, j=colors-1; i < j; i++, j--) { // reverse order list
         c = order1[i];  order1[i] = order1[j];  order1[j] = c;}
      n = msum - n;  invert = 1;
   }

   // copy source and weights into ordered lists and pool together colors with same weight
   for (i=0, c2=-1; i < colors; i++) {
      c = order1[i];
      if (i==0 || weights[c] != w) {
         c2++;
         x = source[c];
         oweights[c2] = w = invert ? 1./weights[c] : weights[c];
      }
      else {
         x += source[c];
      }
      osource[c2] = x;
      order2[i] = c2;
      osample[c2] = 0;
   }
   colors2 = c2 + 1;

   // simple cases  
   if (colors2 == 1) osample[0] = n;
   if (colors2 == 2) {
      x = FishersNCHyp(n, osource[0], msum, oweights[0]/oweights[1]);
      osample[0] = x;  osample[1] = n - x;
   }

   if (colors2 > 2) {
      // divide weights into two groups, heavy and light
      a = 0;  b = colors2-1;
      w = sqrt(oweights[0] * oweights[colors2-1]);
      do {
         c = (a + b) / 2; 
         if (oweights[c] > w) a = c; else b = c;
      }
      while (b > a + 1);
      a = 0; // heavy group goes from a to b-1, light group goes from b to colors2-1

      // calculate mean weight for heavy group
      for (i=a, m1=0, wsum=0; i < b; i++) {
         m1 += osource[i];  wsum += oweights[i] * osource[i];
      }
      w1 = wsum / m1;

      // calculate mean weight for light group
      for (i=b, m2=0, wsum=0; i < colors2; i++) {
         m2 += osource[i];  wsum += oweights[i] * osource[i];
      }
      w2 = wsum / m2;

      // split sample n into heavy (n1) and light (n2) groups
      n1 = FishersNCHyp(n, m1, m1+m2, w1/w2);
      n2 = n - n1;
      n0 = n1;

      // loop twice, for the two groops
      for (k=0; k < 2; k++) {

         // split group into single colors by calling FishersNCHyp b-a-1 times
         for (i = a; i < b-1; i++) { 
            m = osource[i];  w = oweights[i];    

            // calculate mean weight of remaining colors
            for (j=i+1, msum=0, wsum=0; j < b; j++) {
               m1 = osource[j];  w1 = oweights[j];
               msum += m1;  wsum += m1 * w1;}

            // split out color i
            if (w == w1) {
               x = Hypergeometric(n0, m, msum + m);
            }
            else {      
               if (wsum == 0) {
                  x = n0;
               }
               else {
                  odds = w * msum / wsum;
                  x = FishersNCHyp(n0, m, msum + m, odds);
               }
            }
            osample[i] += x;
            n0 -= x;
         }

         // get the last color in the group
         osample[i] += n0;

         // set parameters for second group
         a = b;  b = colors2;  n0 = n2;
      }

      // calculate variance
      CMultiFishersNCHypergeometric(n, osource, oweights, colors2).variance(var); 

      // sort again, this time by variance
      for (i=0; i < colors2-1; i++) {
         c = order3[i];  k = i;
         w = var[c];
         for (j=i+1; j < colors2; j++) {
            c2 = order3[j];
            if (var[c2] > w) {
               w = var[c2];  k = j;
            }
         }
         order3[i] = order3[k];  order3[k] = c;
      }

      // determine number of scans (not fine-tuned):
      ngibbs = 4;  if (accuracy < 1E-6) ngibbs = 6;  if (colors2 > 5) ngibbs++;

      // Gibbs sampler
      for (k = 0; k < ngibbs; k++) {
         for (i = 0; i < colors2; i++) {
            c1 = order3[i];
            j = i + 1;  if (j == colors2) j = 0;
            c2 = order3[j];
            n1 = osample[c1] + osample[c2];
            x = FishersNCHyp(n1, osource[c1], osource[c1]+osource[c2], oweights[c1]/oweights[c2]);
            osample[c1] = x;
            osample[c2] = n1 - x;
         }
      }
   }

   if (invert) {
      // reverse symmetry transformation on result
      for (i=0; i < colors2; i++) {
         osample[i] = osource[i] - osample[i];
      }
   }

   // un-sort sample into destination
   for (i=0; i < colors; i++) {
      c1 = order1[i];  c2 = order2[i];
      if (source[c1] == osource[c2]) {    
         destination[c1] = osample[c2];
      }
      else {
         x = Hypergeometric(osample[c2], source[c1], osource[c2]);
         destination[c1] = x;
         osample[c2] -= x;
         osource[c2] -= source[c1];
      }
   }
}
