# Supplementary material for: Computing power of quantitative trait locus association mapping for haploid loci
Source: BMC Bioinformatics. 2009 Aug 23;10:261. doi: 10.1186/1471-2105-10-261 (PMC2738682; doi:10.1186/1471-2105-10-261)
Supplement: Additional file 2 — Files for compiling power-ttesthap (executable). This file containing the information needed to produce the executable that computes haploid power for a fixed sample size. [file 1471-2105-10-261-S2.tar › testbino.cpp]

/*************************** TESTBINO.CPP ******************* AgF 2001-11-15 *
*                                                                            *
*  Test binomial distribution                                                *
*  Necessary files are in stocc.zip                                          *
*                                                                            *
*****************************************************************************/

#include <time.h>                      // define time()
#include "stocc.h"                     // define random library classes

#ifndef MULTIFILE_PROJECT
// If compiled as a single file then include these cpp files, 
// If compiled as a project then compile and link in these cpp files.
   #include "mersenne.cpp"             // code for random number generator
   #include "stoc1.cpp"                // random library source code
   #include "userintf.cpp"             // define system specific user interface
#endif


// main  
int main() {

   // parameters. You may change these
   int32 n = 10;                       // number of balls
   double p = 0.4;                     // probability
   int32 nn = 1000000;                 // number of samples

   // other variables
   double sum;                         // sum
   double ssum;                        // squaresum
   int32 min, max;                     // minimum, maximum
   double mean;                        // mean
   double var;                         // variance
   int32 i;                            // loop counter
   int32 x;                            // random variate
   const int DSIZE = 18;               // size of array
   int32 dis[DSIZE] = {0};             // number of samples in each range
   int c;                              // index into dis list
   double f;                           // calculated function value
   double xme;                         // expected mean
   double xva;                         // expected variance
   double xsd;                         // expected standard deviation
   int32 delta;                        // step in list
   int32 xa;                           // list minimum
   int32 x1, x2;                       // category range

   // make random library
   int32 seed = (int32)time(0);        // random seed
   StochasticLib1 sto(seed);           // make instance of random library

   // calculate mean and variance
   xme = n*p;                          // calculated mean
   xva = n*p*(1-p);                    // calculated variance

   // calculate appropriate list divisions
   xsd = sqrt(xva);                    // calculated std.dev.
   xa = int(xme - 6.*xsd + 0.5);       // calculated minimum
   if (xa < 0) xa=0;
   delta = int(12.*xsd/(DSIZE-1));     // list step
   if (delta < 1) delta = 1; 

   // initialize
   sum = ssum = 0; min = 2000000000; max = -1;

   // start message
   printf("taking %li samples from binomial distribution...", nn);

   // sample nn times
   for (i=0; i < nn; i++) {

      // generate random number with desired distribution
      x = sto.Binomial(n,p);

      // update sums
      sum += x;
      ssum += (double)x*x;
      if (x < min) min = x;
      if (x > max) max = x;
      c = (x-xa)/delta;
      if (c < 0) c = 0;
      if (c >= DSIZE) c = DSIZE-1;
      dis[c]++;
   }

   // calculate sampled mean and variance
   mean = sum / nn; 
   var = (ssum - sum*sum/nn) / nn;

   // print sampled and theoretical mean and variance
   printf("\n\nparameters: n=%li, p=%.3G", n, p);
   printf("\n                mean        variance");
   printf("\nsampled:   %12.6f %12.6f", mean, var);
   printf("\nexpected:  %12.6f %12.6f", xme,  xva);

   // print found and expected frequencies
   printf("\n\n      x              found     expected");
   for (c = 0; c < DSIZE; c++) {
      x1 = c*delta + xa;
      if (x1 > n) break;
      x2 = x1+delta-1;
      if (c==0 && min<x1) x1 = min;
      if (c==DSIZE-1 && max>x2) x2 = max;
      if (x2 > n) x2 = n;

      // calculate expected frequency
      for (x=x1, f=0.; x <= x2; x++) {
         f += exp(LnFac(n) - LnFac(x) - LnFac(n-x) + x*log(p) + (n-x)*log(1-p));
      }

      // output found and expected frequency
      if (dis[c] || f*nn > 1E-4) {
         if (x1==x2) {
            printf("\n%7li       %12.6f %12.6f", x1, (double)dis[c]/nn, f);
         }
         else {
            printf("\n%6li-%-6li %12.6f %12.6f", x1, x2, (double)dis[c]/nn, f);
         }
      }
   }    
   EndOfProgram();                     // system-specific exit code
   return 0;
}
