# Supplementary material for: Computing power of quantitative trait locus association mapping for haploid loci
Source: BMC Bioinformatics. 2009 Aug 23;10:261. doi: 10.1186/1471-2105-10-261 (PMC2738682; doi:10.1186/1471-2105-10-261)
Supplement: Additional file 2 — Files for compiling power-ttesthap (executable). This file containing the information needed to produce the executable that computes haploid power for a fixed sample size. [file 1471-2105-10-261-S2.tar › testmwnc.cpp]

/*************************** TESTMWNC.CPP ******************* AgF 2002-01-04 *
*                                                                            *
*  Test multivariate Wallenius noncentral hypergeometric distribution        *
*  Necessary files are in stocc.zip                                          *
*                                                                            *
*                                                                            *
*  Instructions:                                                             *
*  1. Define your parameters below where indicated.                          *
*  2. Compile for console mode and run.                                      *
*  To test the univariate distribution set colors = 2                        *
*                                                                            *
*  The output will show:                                                     *
*  The measured mean and variance.                                           *
*  The theoretical mean calculated by the approximate formula.               *
*  The exact mean and variance are calculated only when possible within      *
*  a reasonable time.                                                        *
*****************************************************************************/

#include <time.h>                      // define time()
#include <string.h>                    // define memcpy etc.
#include "stocc.h"                     // define random library classes

#ifndef MULTIFILE_PROJECT
// If compiled as a single file then include these cpp files, 
// If compiled as a project then compile and link in these cpp files.
   #include "mersenne.cpp"             // code for random number generator
   #include "stoc1.cpp"                // random library source code
   #include "stoc3.cpp"                // random library source code
   #include "fnchyppr.cpp"             // calculate probabilities of Fisher's distribution
   #include "wnchyppr.cpp"             // calculate probabilities of Wallenius distribution
   #include "userintf.cpp"             // define system specific user interface
#endif


/*****************************************************************************
*     define your parameters here:                                           *
*****************************************************************************/

const int colors = 4;                  // number of colors

int32 n = 100;                         // number of balls to pick

int32 mlist[] = 
  {30, 60, 50, 20};                    // number of balls of each color

double wlist[] = 
  {1, 5, 3, 6};                        // weight of each color

int32 nsamp = 100000;                  // number of samples


/*****************************************************************************
*    main                                                                    *
*****************************************************************************/

int main() {

   int32 xlist[colors];                // sampled vector
   double sum[colors];                 // sum of x
   double ssum[colors];                // squaresum of x
   double mu1[colors];                 // calculated approximate mean
   double mu2[colors];                 // calculated exact mean
   double var[colors];                 // calculated exact variance
   int32 comb;                         // number of possible x combinations
   double mean1;                       // sampled mean
   double var1;                        // sampled variance
   double sumf;                        // sum of probabilities of all possible x
   double cmb;                         // product of elements in mlist
   int32 seconds;                      // measuring calculation time
   int32 x;                            // sample of color i
   int32 sam;                          // sample counter
   int i;                              // color index

   // make instance of random library with time as seed
   StochasticLib3 sto((int32)time(0));

   // initialize arrays
   memset(sum, 0, sizeof(sum));
   memset(ssum, 0, sizeof(ssum));
   memset(mu2, 0, sizeof(mu2));
   memset(var, 0, sizeof(var));

   // print message
   printf("\nsampling from multivariate Wallenius noncentral hypergeometric distribution...");
   seconds = (int32)time(0);

   // sample nsamp times
   for (sam=0; sam < nsamp; sam++) {

      // make sample
      sto.MultiWalleniusNCHyp(xlist, mlist, wlist, n, colors);

      // update sums
      for (i=0; i<colors; i++) {
         x = xlist[i];
         sum[i] += x;
         ssum[i] += (double)x*x;
      }
   }

   // output time used for sampling
   seconds = (int32)time(0) - seconds;
   printf("\n%li samples in %lu s\n", nsamp, seconds);

   // calculate approximate mean
   CMultiWalleniusNCHypergeometricMoments mnc(n, mlist, wlist, colors, 1E-10f);
   mnc.mean(mu1);

   // estimate how much time exact calculation would take
   for (i=0, cmb=1.; i<colors; i++) if (mlist[i]) cmb *= mlist[i];
   if (cmb < 1E10) {
      // do exact calculation
      printf("\ncalculating all possible combinations...");
      seconds = (int32)time(0);
      sumf = mnc.moments(mu2, var, &comb);
      // output time used for exact calculation
      seconds = (int32)time(0) - seconds;
      printf("\n%li combinations calculated in %li s. sum-1 = %.3G\n", comb, seconds, sumf-1.);
   }

   // print table heading
   printf("\n                       sampled     approx      exact    sampled      exact");
   printf("\n   balls     weight       mean       mean       mean   variance   variance");

   // make table for all colors
   for (i=0; i<colors; i++) {
      // calculate sampled mean and variance
      mean1=sum[i]/nsamp;
      var1=(ssum[i]-sum[i]*sum[i]/nsamp)/(nsamp-1);
      // output table line
      printf("\n%8li %10.3f %10.3f %10.3f %10.3f %10.3f %10.3f",
         mlist[i], wlist[i], mean1, mu1[i], mu2[i], var1, var[i]);
   }

   EndOfProgram();                     // system-specific exit code
   return 0;
}
