# Supplementary material for: Computing power of quantitative trait locus association mapping for haploid loci
Source: BMC Bioinformatics. 2009 Aug 23;10:261. doi: 10.1186/1471-2105-10-261 (PMC2738682; doi:10.1186/1471-2105-10-261)
Supplement: Additional file 2 — Files for compiling power-ttesthap (executable). This file containing the information needed to produce the executable that computes haploid power for a fixed sample size. [file 1471-2105-10-261-S2.tar › ttesthap.cpp]

/****************************************************************

Program:	Power for T-test with haploid data program

File:		ttesthap.cpp

Functions: 	

structure:      constants

Description:    Simulates power for difference in group means on basis 
                of Falconer's work. Calls random number generators to assign 
                allele (group)  assignment and quantitative trait.

Input files:   
    	

Output files:   to screen

Compiliation:   g++ -lm ttesthap.cpp dclib.c ipmar.c

Executable:     ttesthap-power
		

Authors:	Derek Gordon (dg)
                
				

Environment:	Sun Ultra 30 running Solaris version ?

Notes:          

Sun May 25 06:43:55 EDT 2008 - Started program. Just want to see if I can call  
random number generator.

Sun May 25 13:16:38 EDT 2008 - Created random number generator that generates allele class (0 or 1),
then assigns qt measurement based on pre-specified values. Program also computes mean and variance 
in each group (3 hours).

To do: - Compute  t test
         Compute  power (separate file?)

Sun May 25 13:53:12 EDT 2008 - Just finished results of t test computation; next need to extend to handle  
multiple replicates; also need to evaluate appropriate thresholds on the fly, and/or p-values (45 minutes) 

Mon May 26 06:58:51 EDT 2008 - Finished simulation power results. I am able to compute power for a fixed 
sample size and significance level. The significance level is for a two-sided t-test, since we don't know 
beforehand which allele will have higher qt value. Interesting observation: test procedure tends to be conservative. 
Will have to do a range of values for DAF and for QTL Variance equal to 0 (2 hours).

To do: - Incorporate Falconer equations into simulations, so that means and variances are determined based on genetic parameters.

Mon Jun  2 09:59:35 EDT 2008 - Finished incorporation of Falconer equations into simulations; checked answers against definition of 
unconditional power. Results are within 0.002 of unconditional power estimates for situations I considered. Key fact is that, when 
number of alleles in one group is 0 or 1, variance in that group is 0 (5 hours).


*****************************************************************/
#include <stddef.h>
#include <stdlib.h>
#include <stdio.h>
#include <math.h>

#include <time.h>                      // define time()  
#include <time.h>                      // define time()    
#include "randomc.h"                   // define classes for random number generators   
#include "stocc.h"                     // define random library classes    
#include "cdflib.h"

#ifndef MULTIFILE_PROJECT
// If compiled as a single file then include these cpp files,  
// If compiled as a project then compile and link in these cpp files. 
#include "mersenne.cpp"             // code for random number generator                                                                 
#include "stoc1.cpp"                // random library source code                                                                       
#include "userintf.cpp"             // define system specific user interface                                                            
#endif

//constants

#define MAXINDS  100000

int main() {
 
  /*variable definitions */

  int32 seed = (int32)time(0);          // random seed
   StochasticLib1 sto(seed);            // make instance of random library
   int i, j, countAllele0, countAllele1;   // loop counters
   int allele;                          // allele for each subject (0 or 1)   
   float allele0Freq, allele1Freq, pooledVar, tStat;  // allele frequency in group 0, pooled variance, t statistic
   double qt0, qt1;                     // random number
   double subject[2][MAXINDS];          // array of subject measurements
   double meanQTAllele0, meanQTAllele1; // mean values of quant traits in each group 
   double totalQTCount0, totalQTCount1; //running total of QT values
   double varAllele0, varAllele1;       //variance of QT values
   int ir, df;                             // random integer number, degrees of freedom
   int numSubjects;                     // sample size 

   //variables for ttest threshold
   int whichTdist, status, numReplicates, powerCount;
   double p, q, t, degFreedom, pnoc, bound;
   float threshT, sigLevel;
   float tStatSquared;

   //genetic model parameters
   float varQT, pAllele, a, m, mu1, mu0;


   //printer header                                                        
   printf("\nT-Test power calculator - Haploid data, version 1.0, May 2009");
   printf("\nWritten by Derek Gordon\n");

   printf("\nPlease specify number of subjects in study: ");
   scanf("%i", &numSubjects);
   //printf("\nNumber of subjects: %i", numSubjects);

   /*determining threshold for given significance level*/

   printf("\nPlease specify significance level for t test: ");
   scanf("%f", &sigLevel);

   whichTdist = 2;
   p  = 1 - 0.5*sigLevel;  //two tailed test
   q = 1.0 - p; 
   degFreedom = numSubjects - 2.0;
  

     cdft(&whichTdist ,&p, &q, &t, &degFreedom, &status, &bound);

   threshT = t;
   printf("\nt test threshold: %8.5f", t); 
   //printf("\n p: %8.5f: ", p);
   //printf("\n q: %8.5f: ", q);
   //printf("\nstatus: %d", status);
   //printf("\nDegFreedom: %8.5f", degFreedom);
   //printf("\nBound: %8.5f", bound);

   //calculation of mu1, mu2, varQT
   printf("\nGenetic model parameters ");

   printf("\nPlease specify locus specific QTL heritability: ");
   scanf("%f", &varQT);

   printf("\nPlease specify allele frequency in Allele Group 1 (Increaser Allele): ");
   scanf("%f", &allele1Freq);
   //   printf("\nAllele 0 Frequency: %8.5f", allele0Freq);                 

   pAllele = allele1Freq;
   a = 0.5*sqrt(varQT/(pAllele*(1 - pAllele)));
   m = a*(2*pAllele - 1); 
 
   mu1 = m + a;
   mu0 = m - a;

   printf("\nMean in Allele 0 Group: %8.5f", mu0);
   printf("\nMean in Allele 1 Group: %8.5f", mu1);                                                                                   
   printf("\nVariance in each group: %8.5f", 1 - varQT);


   //perform simulations with number of replicates


   printf("\nPlease specify number of replicates in simulation: ");
   scanf("%d", &numReplicates);

   //initialize power count
   powerCount = 0;

   for (j = 0; j < numReplicates; j++) {

   // initialize counts for each replicate
   countAllele0 = 0;
   countAllele1 = 0;
   totalQTCount0 = 0.0;
   totalQTCount1 = 0.0;
   varAllele0 = 0.0;
   varAllele1 = 0.0;
   
     for (i=0; i< numSubjects ; i++) { 

       //subject allele assignment
        allele = sto.Bernoulli(allele1Freq);       
        //printf("\n%8i  ", allele);                                                                            
        
	//determination of qt based on allele group (0 or 1)

	if (allele == 0) { // low qt group

	  qt0 = sto.Normal(mu0, sqrt(1 - varQT));
          //printf("\n%8.5f ", qt0);
          subject[allele][countAllele0] = qt0;
          countAllele0 +=1;
	  totalQTCount0 += qt0;                                        
   }                                                                                                                                        
 
        if (allele == 1) { // high qt group                                                                                                  

          qt1 = sto.Normal(mu1, sqrt(1 - varQT));
	  //printf("\n%8.5f ", qt1);
          subject[allele][countAllele1] = qt1;
          countAllele1 +=1;
          totalQTCount1 += qt1;
	}

     }//end for loop - one replicate of data

	// compute means in each group - one replicate of data

	meanQTAllele0 = totalQTCount0/countAllele0;
        //printf("\nMean QT value for Allele 0: %8.5f", meanQTAllele0);

        meanQTAllele1 = totalQTCount1/countAllele1;
        //printf("\nMean QT value for Allele 1: %8.5f", meanQTAllele1);

	// compute standard deviation in each group
                  
	//Allele Group 0       
        //Handle case where number of alleles is 1 or 0                                                                                                                                            
        if((countAllele0 ==0) || (countAllele0==1)){
          varAllele0 = 0;
        }

        else {
        for (i=0; i< countAllele0; i++) {
	  //printf("\nsubject[0][%i] QT Value: %8.5f", i, subject[0][i]);
          varAllele0 += pow(subject[0][i] - meanQTAllele0,2)/(countAllele0 - 1);
	  // printf("\nVariance sum now: %8.5f",varAllele0);
          }

	//printf("\nVariance of QT value for Allele 0 group: %8.5f", varAllele0);
        //printf("\nSD       of QT value for Allele 0 group: %8.5f", pow(varAllele0,0.5));
        }//end else allele 0

	//Allele Group 1
	//Handle case where number of alleles is 1 or 0
	
	if((countAllele1 ==0) || (countAllele1==1)){
	  varAllele1 = 0;
	}
	
	else {

	for (i=0; i< countAllele1; i++) {
	  //printf("\nsubject[1][%i] QT Value: %8.5f", i, subject[1][i]);

          varAllele1 += pow(subject[1][i] - meanQTAllele1,2)/(countAllele1 - 1);
	  //  printf("\nVariance sum now: %8.5f",varAllele1);  
	}
	} // end else allele1

        //printf("\nVariance of QT value for Allele 1 group: %8.5f", varAllele1);
        //printf("\nSD       of QT value for Allele 1 group: %8.5f", pow(varAllele1,0.5)); 
	//compute t test assuming equal variance
        
        //printf("\nSample Size for Allele 0 group: %d", countAllele0);	
	//printf("\nSample Size for Allele 1 group: %d", countAllele1);

	pooledVar = ((countAllele0-1)*varAllele0 + (countAllele1-1)*varAllele1)
	  /(countAllele0 + countAllele1 - 2);
        //printf("\nPooled Variance: %8.5f", pooledVar);
     
	//df = (countAllele0 + countAllele1 - 2);
	//printf("\nDegrees of Freedom: %d", df);
	//want tStat to be positive
	tStatSquared = (meanQTAllele1 - meanQTAllele0)/sqrt(pooledVar/countAllele0 + pooledVar/countAllele1)
                      *(meanQTAllele1 - meanQTAllele0)/sqrt(pooledVar/countAllele0 + pooledVar/countAllele1);
        tStat = sqrt(tStatSquared); 
	//printf("\nt test value: %8.5f", tStat);

	if (tStat >= threshT) {
	  powerCount += 1;
	  //printf("\nPower count now: %d", powerCount);
	} 

   }//end for loop - number of replicates

   //compute power
   
   printf("\nPower of t test for genetic model parameters at %10.10f significance level: %10.10f", sigLevel, (powerCount*1.0)/numReplicates);

   EndOfProgram();                     // system-specific exit code
   return 0;
}


     
