# Supplementary material for: Computing power of quantitative trait locus association mapping for haploid loci
Source: BMC Bioinformatics. 2009 Aug 23;10:261. doi: 10.1186/1471-2105-10-261 (PMC2738682; doi:10.1186/1471-2105-10-261)
Supplement: Additional file 2 — Files for compiling power-ttesthap (executable). This file containing the information needed to produce the executable that computes haploid power for a fixed sample size. [file 1471-2105-10-261-S2.tar › userintf.cpp]

/*************************** USERINTF.CPP ******************* AgF 2002-10-23 *
*                                                                            *
*  User interface                                                            *
*  This file specifies system-dependent input and output functions for       *
*  test programs                                                             *
*                                                                            *
*****************************************************************************/

#include <stdio.h>                     // define printf() function
#include <stdlib.h>                    // define exit() function

#if (defined (__BORLANDC__) || defined (_MSC_VER)) && ! defined(_WINDOWS_)
  #include <conio.h>                   // define getch() function
  #define _GETCH_DEFINED_
#endif


/***********************************************************************
                     End of program
***********************************************************************/

void EndOfProgram() {
  // This function takes care of whatever is necessary to do when the 
  // program is finished

  // It may be necessary to wait for the user to press a key
  // in order to prevent the output window from disappearing.
  // Remove the #ifdef and #endif lines to unconditionally wait for a key press;
  // Remove all three lines to not wait:
  #ifdef _GETCH_DEFINED_
  getch();                             // wait for user to press a key
  #endif

  // It may be necessary to end the program with a linefeed:
  #if defined (__unix__) || defined (_MSC_VER)
  printf("\n");                        // end program with a linefeed
  #endif

  }


/***********************************************************************
                     Error message function
***********************************************************************/

void FatalError(char * ErrorText) {
  // This function outputs an error message and aborts the program.

  // Important: There is no universally portable way of outputting an 
  // error message. You may have to modify this function to output
  // the error message in a way that is appropriate for your system.


  // Check if FatalAppExit exists (this macro is defined in winbase.h)
  #ifdef FatalAppExit  

  // in Windows, use FatalAppExit:
  FatalAppExit(0, ErrorText);

  #else

  // in console mode, print error message  
  printf ("\n%s\n", ErrorText);
  EndOfProgram();

  #endif

  // Terminate program with error code
  exit(1);}
